# Supplementary material for: Fine mapping QTL for female fertility on BTA04 and BTA13 in dairy cattle using HD SNP and sequence data
Source: BMC Genomics. 2014 Sep 13;15(1):790. doi: 10.1186/1471-2164-15-790 (PMC4169824; doi:10.1186/1471-2164-15-790)
Supplement: Supplementary file 1 — Additional file 1: Results of BTA04 in the Danish Holstein breed for number of inseminations per conception (AIS), 56-day non-return rate (NRR), days from first to last insemination (IFL), and the length in days of the interval from calving to first insemination (ICF) using the bovine HD SNP array. (TXT 148 KB) [file 12864_2013_6460_MOESM1_ESM.txt]

Trait	Markername	Chromosome	Position	Pvalue	MinusLogP
NRRH	BTB-00178261	4	38257758	0.0356590277857311	1.4478
NRRH	BovineHD0400010709	4	38261459	0.243804746419756	0.613
NRRH	BovineHD0400010711	4	38262930	0.0373141179394761	1.4281
NRRH	BovineHD0400010712	4	38264284	0.160187575410066	0.7954
NRRH	BovineHD0400010713	4	38266021	0.267410098114587	0.5728
NRRH	BovineHD0400010714	4	38270465	0.0577279513259497	1.2386
NRRH	BovineHD0400010715	4	38272239	0.280251337022582	0.5525
NRRH	BovineHD0400010722	4	38286692	0.23926501675763	0.6211
NRRH	BovineHD0400010723	4	38289442	0.713041684190527	0.1469
NRRH	BovineHD0400010724	4	38292013	0.183231405815777	0.737
NRRH	BovineHD0400010727	4	38310093	0.310643625445078	0.5077
NRRH	BTB-00178304	4	38335417	0.0812004611363133	1.0904
NRRH	BovineHD0400010733	4	38346837	0.850807731477414	0.0702
NRRH	BovineHD0400010734	4	38350758	0.842429224330687	0.0745
NRRH	BovineHD0400010736	4	38359100	0.897601457520848	0.0469
NRRH	BovineHD0400010737	4	38361794	0.983805060743743	0.0071
NRRH	BovineHD0400010738	4	38362412	0.910749700351741	0.0406
NRRH	BovineHD0400010744	4	38381304	0.218656593101445	0.6602
NRRH	BovineHD0400010745	4	38422953	4.72229357415452e-06	5.3258
NRRH	BovineHD0400010746	4	38424525	0.0426054869210572	1.3705
NRRH	BovineHD0400010748	4	38428704	0.0272446237350644	1.5647
NRRH	BovineHD0400010749	4	38431554	0.0363936693236711	1.439
NRRH	ARS-BFGL-NGS-3245	4	38435198	1.04855203359304e-05	4.9794
NRRH	BovineHD0400010750	4	38435961	2.03667535134917e-05	4.6911
NRRH	BovineHD0400010751	4	38436682	1.81638233015943e-05	4.7408
NRRH	BovineHD0400010752	4	38437556	2.39836748118948e-05	4.6201
NRRH	BovineHD0400010753	4	38438469	2.21048799021087e-05	4.6555
NRRH	BovineHD0400010754	4	38439861	8.73056543498204e-05	4.059
NRRH	BovineHD0400010755	4	38441053	2.26211336619689e-05	4.6455
NRRH	BovineHD0400010756	4	38441792	1.64168917381485e-05	4.7847
NRRH	BovineHD0400010757	4	38442560	2.75093645754045e-05	4.5605
NRRH	BovineHD0400010758	4	38444091	1.68133543328461e-05	4.7743
NRRH	BovineHD0400010759	4	38445528	1.96699327114195e-05	4.7062
NRRH	BovineHD0400010760	4	38446181	2.45524403711143e-05	4.6099
NRRH	BovineHD0400010762	4	38449204	0.00021770585219347	3.6621
NRRH	BovineHD0400010763	4	38451343	0.175493503808246	0.7557
NRRH	BovineHD0400010765	4	38461516	0.174539707528682	0.7581
NRRH	Hapmap24355-BTA-70234	4	38463233	0.186476364092014	0.7294
NRRH	BovineHD0400010766	4	38465168	0.882586920491089	0.0542
NRRH	BovineHD0400010767	4	38471543	0.310357448003046	0.5081
NRRH	BTA-70238-no-rs	4	38486244	0.733497770490974	0.1346
NRRH	BovineHD0400010772	4	38491489	0.438444214901577	0.3581
NRRH	BovineHD0400010773	4	38495836	0.376047668468024	0.4248
NRRH	BovineHD0400010774	4	38499018	0.432030864220493	0.3645
NRRH	BovineHD0400010775	4	38500577	0.993537606651083	0.0028
NRRH	BovineHD0400010777	4	38505455	0.902588341573823	0.0445
NRRH	BovineHD0400010778	4	38509341	0.158823636513008	0.7991
NRRH	BovineHD0400010779	4	38512685	0.94157102939376	0.0261
NRRH	BovineHD0400010780	4	38516487	0.546077092030245	0.2627
NRRH	BovineHD0400010781	4	38517930	0.55428561032391	0.2563
NRRH	BovineHD0400010782	4	38518758	0.717072142412924	0.1444
NRRH	BovineHD0400010783	4	38520283	0.799894792195429	0.097
NRRH	BovineHD0400010785	4	38533539	0.943719613438864	0.0252
NRRH	BovineHD0400010786	4	38536480	0.561677355724757	0.2505
NRRH	BovineHD0400010787	4	38538545	0.824870061710596	0.0836
NRRH	BovineHD0400010788	4	38539462	0.693158994639262	0.1592
NRRH	BovineHD0400010789	4	38542160	0.55663235717448	0.2544
NRRH	BovineHD0400010790	4	38543320	0.610359627500284	0.2144
NRRH	BovineHD0400010791	4	38543855	0.718043621157973	0.1438
NRRH	BovineHD0400010792	4	38544621	0.952397531841145	0.0212
NRRH	BovineHD0400010793	4	38545621	0.874149550303301	0.0584
NRRH	BovineHD0400010794	4	38547412	0.786558728066916	0.1043
NRRH	BovineHD0400010795	4	38547891	0.753309467438195	0.123
NRRH	BTA-70243-no-rs	4	38548833	0.54401783023763	0.2644
NRRH	BovineHD0400010798	4	38555018	0.981332363507522	0.0082
NRRH	BovineHD0400010799	4	38556112	0.888192975004984	0.0515
NRRH	BovineHD0400010800	4	38556942	0.91138399800608	0.0403
NRRH	BovineHD0400010801	4	38557481	0.968174827526048	0.014
NRRH	BovineHD0400010802	4	38560080	0.788251260764406	0.1033
NRRH	BovineHD0400010803	4	38561028	0.776118470859553	0.1101
NRRH	BovineHD0400010804	4	38561608	0.920269914420299	0.0361
NRRH	BovineHD0400010805	4	38562546	0.886692202934857	0.0522
NRRH	BovineHD0400010806	4	38563472	0.589571702221699	0.2295
NRRH	BovineHD0400010807	4	38564424	0.539249984429634	0.2682
NRRH	BovineHD0400010808	4	38565267	0.588261834252064	0.2304
NRRH	BovineHD0400010809	4	38566232	0.608399171455766	0.2158
NRRH	BovineHD0400010810	4	38566848	0.588606405894856	0.2302
NRRH	BovineHD0400010811	4	38567326	0.596557157867882	0.2243
NRRH	BovineHD0400010812	4	38567939	0.619992008324886	0.2076
NRRH	BovineHD0400010813	4	38569012	0.551676381640278	0.2583
NRRH	BovineHD0400010814	4	38570544	0.67567698103855	0.1703
NRRH	BovineHD0400010815	4	38571065	0.619709833514828	0.2078
NRRH	ARS-BFGL-NGS-119322	4	38573157	0.899975671961842	0.0458
NRRH	BovineHD0400010816	4	38575761	0.68984066897899	0.1613
NRRH	BovineHD0400010817	4	38576731	0.603719513022678	0.2192
NRRH	BovineHD0400010818	4	38577828	0.662279800749446	0.179
NRRH	BovineHD0400010819	4	38579226	0.597736624591804	0.2235
NRRH	BovineHD0400010821	4	38588264	0.641383837442703	0.1929
NRRH	BovineHD0400010822	4	38594010	0.937911466720122	0.0278
NRRH	BovineHD0400010823	4	38595889	0.810652549741774	0.0912
NRRH	BovineHD0400010828	4	38613517	0.946187010525994	0.024
NRRH	BovineHD0400010835	4	38634344	0.870211696185832	0.0604
NRRH	BovineHD0400010836	4	38635777	0.698776642237415	0.1557
NRRH	BovineHD0400010838	4	38643800	0.237990335736249	0.6234
NRRH	BovineHD0400010839	4	38645128	0.582898632631271	0.2344
NRRH	BovineHD0400010840	4	38648525	0.594893835571689	0.2256
NRRH	BTA-70244-no-rs	4	38653121	0.132582501540577	0.8775
NRRH	BovineHD0400010841	4	38653811	0.137860598120382	0.8606
NRRH	BovineHD0400010842	4	38655312	0.806314061203358	0.0935
NRRH	BovineHD0400010843	4	38656174	0.922095970981506	0.0352
NRRH	BovineHD0400010844	4	38660809	0.268100705497275	0.5717
NRRH	BovineHD0400010845	4	38664877	0.173368697564674	0.761
NRRH	BovineHD0400010847	4	38673265	0.207525978527537	0.6829
NRRH	BovineHD0400010848	4	38675728	0.192956617965346	0.7145
NRRH	Hapmap33665-BTA-142069	4	38680360	0.36620851392745	0.4363
NRRH	BovineHD0400010849	4	38684443	0.0569032165501511	1.2449
NRRH	BovineHD0400010851	4	38691328	0.105934961627247	0.975
NRRH	BovineHD0400010853	4	38696297	0.0112276993804019	1.9497
NRRH	BovineHD0400010854	4	38698913	0.727407837618164	0.1382
NRRH	BovineHD0400010858	4	38721162	0.0010520892086923	2.9779
NRRH	BovineHD0400010862	4	38740350	0.000895288765840639	3.048
NRRH	BovineHD0400010863	4	38747008	0.187444703825151	0.7271
NRRH	Hapmap46435-BTA-70245	4	38762924	0.0213972126827899	1.6696
NRRH	BTB-00178575	4	38793655	0.510382981782006	0.2921
NRRH	UA-IFASA-6877	4	38819398	0.000219767250497779	3.658
NRRH	BovineHD0400010879	4	38838092	0.250541719511146	0.6011
NRRH	BTB-00178603	4	38842560	0.546143584131712	0.2627
NRRH	BovineHD0400010882	4	38853009	0.33610732005871	0.4735
NRRH	BovineHD0400010883	4	38853988	0.265174078534073	0.5765
NRRH	BovineHD0400010886	4	38881517	0.699146807570264	0.1554
NRRH	BovineHD0400010888	4	38888887	0.25829076784097	0.5879
NRRH	BovineHD0400010889	4	38892761	0.165396539271813	0.7815
NRRH	BTB-00484017	4	38908495	0.148535633883102	0.8282
NRRH	BovineHD0400010891	4	38909319	0.814298283622926	0.0892
NRRH	BovineHD0400010892	4	38915342	0.0165842313420578	1.7803
NRRH	BovineHD0400010894	4	38927430	0.0411867370094227	1.3852
NRRH	BovineHD0400010904	4	38968848	0.00991511606547947	2.0037
NRRH	BovineHD0400010908	4	38981574	0.0181113310205062	1.742
NRRH	BovineHD0400010914	4	39011023	0.929960523927821	0.0315
NRRH	BovineHD0400010916	4	39017241	0.814841611758895	0.0889
NRRH	BovineHD0400010917	4	39025252	0.703742777702776	0.1526
NRRH	BovineHD0400010925	4	39045824	0.166067987058858	0.7797
NRRH	BovineHD0400010926	4	39049106	0.716399848223937	0.1448
NRRH	BovineHD0400010938	4	39092021	0.992739801129269	0.0032
NRRH	BovineHD0400010939	4	39096887	0.39576482851253	0.4026
NRRH	BovineHD0400010941	4	39099624	0.436555741315515	0.36
NRRH	Hapmap24263-BTA-161141	4	39120348	0.269528952098909	0.5694
NRRH	BovineHD0400010946	4	39136968	0.907896070771855	0.042
NRRH	BovineHD0400010947	4	39137429	0.891353799719818	0.0499
NRRH	BovineHD0400010948	4	39140380	0.995611929266913	0.0019
NRRH	BovineHD0400010949	4	39142091	0.975350820050214	0.0108
NRRH	BovineHD0400010950	4	39152916	0.968493710095023	0.0139
NRRH	BovineHD0400010951	4	39153576	0.921222587728898	0.0356
NRRH	BovineHD0400010952	4	39157887	0.20135829035914	0.696
NRRH	BovineHD0400010954	4	39169525	0.477125382814447	0.3214
NRRH	BovineHD0400010955	4	39173969	0.406870666709954	0.3905
NRRH	BovineHD0400010956	4	39177300	0.382061437451481	0.4179
NRRH	BovineHD0400010957	4	39182048	0.34374651005221	0.4638
NRRH	BovineHD0400010958	4	39182669	0.396376971929148	0.4019
NRRH	BovineHD0400010959	4	39183261	0.482782062157168	0.3162
NRRH	BovineHD0400010960	4	39183901	0.368759631840311	0.4333
NRRH	BovineHD0400010961	4	39188336	0.466166360492364	0.3315
NRRH	BovineHD0400010962	4	39194121	0.0448696169853	1.348
NRRH	ARS-BFGL-NGS-115775	4	39210733	0.000116011281839893	3.9355
NRRH	BovineHD0400010964	4	39211697	0.00182932602656075	2.7377
NRRH	BovineHD0400010966	4	39213491	7.94544142944142e-05	4.0999
NRRH	BovineHD0400010967	4	39214767	0.984602739361195	0.0067
NRRH	BovineHD0400010968	4	39216158	0.00163737207083375	2.7859
NRRH	BovineHD0400010969	4	39218302	0.00156399104080292	2.8058
NRRH	BovineHD0400010971	4	39229412	0.00187822154179668	2.7263
NRRH	BovineHD0400010972	4	39232098	7.18220190335265e-05	4.1437
NRRH	BTB-01308664	4	39244447	6.63214540046398e-05	4.1783
NRRH	BovineHD0400010975	4	39255041	0.000320200663054832	3.4946
NRRH	BovineHD0400010977	4	39270414	0.00108222333627378	2.9657
NRRH	BTB-01308655	4	39283065	0.00321465757587834	2.4929
NRRH	BovineHD0400010980	4	39293921	0.436791543816255	0.3597
NRRH	BovineHD0400010983	4	39306825	0.00349949051956415	2.456
NRRH	BovineHD0400010984	4	39312902	0.00280114473656982	2.5527
NRRH	BovineHD0400010989	4	39342929	0.608819032908407	0.2155
NRRH	BovineHD4100002805	4	39348335	0.0789426107668623	1.1027
NRRH	BovineHD0400010997	4	39409433	0.529253792841069	0.2763
NRRH	BTB-01780264	4	39498957	0.0785854623217594	1.1047
NRRH	BovineHD0400011012	4	39502507	0.150086577984879	0.8237
NRRH	BovineHD0400011013	4	39508337	0.635953471300906	0.1966
NRRH	BovineHD0400011017	4	39524650	0.143654841764781	0.8427
NRRH	BovineHD0400011018	4	39528722	0.10967696854145	0.9599
NRRH	BovineHD0400011019	4	39533394	0.105654676092622	0.9761
NRRH	Hapmap43331-BTA-70083	4	39545464	0.648126960801968	0.1883
NRRH	BovineHD0400011026	4	39567241	0.107127318224931	0.9701
NRRH	BovineHD0400011027	4	39571182	0.0541621488476538	1.2663
NRRH	BovineHD0400011029	4	39580162	0.0970526240216371	1.013
NRRH	BovineHD0400011030	4	39586083	0.124420797261739	0.9051
NRRH	BovineHD0400011034	4	39618797	0.02401141787556	1.6196
NRRH	BovineHD0400011039	4	39648746	0.224704335648584	0.6484
NRRH	BovineHD0400011040	4	39659039	0.0332981736322467	1.4776
NRRH	BovineHD0400011042	4	39669119	0.120048410116834	0.9206
NRRH	BovineHD0400011043	4	39671292	0.193298610357703	0.7138
NRRH	BovineHD0400011044	4	39673766	0.194602243498626	0.7109
NRRH	BovineHD0400011045	4	39674751	0.300637631774747	0.522
NRRH	BovineHD0400011046	4	39676779	0.200583647634904	0.6977
NRRH	BovineHD0400011047	4	39677834	0.164787907598303	0.7831
NRRH	BovineHD0400011048	4	39681635	0.119905557202782	0.9212
NRRH	BovineHD0400011050	4	39700613	0.183066976089467	0.7374
NRRH	BovineHD0400011051	4	39710731	0.0115716638474597	1.9366
NRRH	BovineHD0400011052	4	39711734	0.0375335522092216	1.4256
NRRH	BovineHD0400011053	4	39717472	0.0220032186163569	1.6575
NRRH	Hapmap53600-rs29010856	4	39719917	0.109832348826406	0.9593
NRRH	BovineHD0400011054	4	39728052	3.65653656978995e-05	4.4369
NRRH	BovineHD0400011055	4	39731099	7.2002562200841e-05	4.1427
NRRH	BovineHD0400011058	4	39748902	0.436791543816255	0.3597
NRRH	BovineHD0400011059	4	39754726	0.531547164997788	0.2745
NRRH	BovineHD0400011061	4	39772607	0.526116804998218	0.2789
NRRH	BovineHD0400011066	4	39806481	0.00139793539514159	2.8545
NRRH	Hapmap31165-BTA-155258	4	39815410	0.213608716351768	0.6704
NRRH	BovineHD0400011070	4	39831417	0.314187468025687	0.5028
NRRH	BovineHD0400011072	4	39836836	0.355177344348584	0.4496
NRRH	BovineHD4100002807	4	39877261	0.250747880216428	0.6008
NRRH	ARS-BFGL-NGS-113933	4	39889039	0.348300620708788	0.458
NRRH	BovineHD0400011081	4	39920459	0.649709343448234	0.1873
NRRH	BovineHD0400011082	4	39932129	0.204300457346065	0.6897
NRRH	BovineHD0400011083	4	39937310	0.727933455119373	0.1379
NRRH	BovineHD0400011086	4	39955888	0.776578233445742	0.1098
NRRH	BovineHD0400011091	4	39974169	0.00407430369580515	2.3899
NRRH	BovineHD0400011094	4	39985793	0.869660651109329	0.0607
NRRH	BTB-01930921	4	39987629	0.00368193614119943	2.4339
NRRH	BovineHD0400011095	4	39994035	0.00567459473171413	2.2461
NRRH	BovineHD0400011097	4	40014517	0.00190311704850406	2.7205
NRRH	BovineHD0400011101	4	40024416	0.0154536897355454	1.811
NRRH	BovineHD0400035990	4	40027522	0.491807264100891	0.3082
NRRH	BovineHD0400011104	4	40036510	0.0162927620526092	1.788
NRRH	BovineHD0400011106	4	40041132	0.00285282284920648	2.5447
NRRH	BovineHD0400011111	4	40060889	0.626213958628028	0.2033
NRRH	BovineHD0400011112	4	40062837	0.643891156654439	0.1912
NRRH	ARS-BFGL-NGS-80648	4	40066281	0.765336965641849	0.1161
NRRH	BovineHD0400011113	4	40067157	0.575374165089719	0.24
NRRH	BovineHD0400011114	4	40069042	0.575851624012444	0.2397
NRRH	BovineHD0400011116	4	40076018	8.68511976815821e-06	5.0612
NRRH	BovineHD0400011118	4	40079733	5.73624796700202e-05	4.2414
NRRH	BovineHD0400011119	4	40081019	5.83173306436866e-05	4.2342
NRRH	BovineHD0400011120	4	40085648	0.0106827414592927	1.9713
NRRH	BovineHD0400011121	4	40087365	3.78051234838368e-05	4.4224
NRRH	BovineHD0400011123	4	40093983	0.0680750182194097	1.167
NRRH	BTA-121625-no-rs	4	40101410	0.506856297701332	0.2951
NRRH	BovineHD0400011124	4	40104459	4.97067163961623e-05	4.3036
NRRH	BovineHD0400011129	4	40128935	0.015663033743721	1.8051
NRRH	BovineHD0400011131	4	40136913	8.75228029045218e-05	4.0579
NRRH	ARS-BFGL-NGS-116298	4	40137954	0.0388450328258625	1.4107
NRRH	BovineHD0400011134	4	40150093	0.00012988148742092	3.8865
NRRH	BovineHD0400011136	4	40156217	0.000116865273001116	3.9323
NRRH	BovineHD0400011137	4	40157712	0.00010765687857879	3.968
NRRH	BovineHD0400011138	4	40158722	0.000139962533070175	3.854
NRRH	BovineHD0400011139	4	40159676	4.7709812024024e-05	4.3214
NRRH	BovineHD0400011140	4	40160292	0.000668349318759586	3.175
NRRH	BovineHD0400011141	4	40161108	5.06698128894203e-05	4.2953
NRRH	BovineHD0400011142	4	40164738	0.0325037014785753	1.4881
NRRH	BovineHD0400011145	4	40175794	0.408569447625475	0.3887
NRRH	BovineHD0400011146	4	40179231	0.0234246481487594	1.6303
NRRH	BovineHD0400011147	4	40185130	0.468616814493192	0.3292
NRRH	BovineHD0400011149	4	40195689	0.47886202426281	0.3198
NRRH	BovineHD0400011150	4	40198897	0.386980524605975	0.4123
NRRH	BovineHD0400011151	4	40201822	0.337163131728286	0.4722
NRRH	BovineHD0400011152	4	40206749	0.000109030956496035	3.9625
NRRH	BovineHD0400011153	4	40211280	0.000107833255957295	3.9672
NRRH	BovineHD0400011154	4	40215932	0.000111874599704132	3.9513
NRRH	BovineHD0400011155	4	40219283	0.376748946360272	0.4239
NRRH	BovineHD0400011156	4	40221628	0.000141779397032607	3.8484
NRRH	BovineHD0400011162	4	40250336	0.500222839084947	0.3008
NRRH	BovineHD0400011164	4	40259552	0.0549916176105279	1.2597
NRRH	BovineHD0400011165	4	40260802	0.319212789487987	0.4959
NRRH	BovineHD0400011166	4	40267527	0.0433872040008497	1.3626
NRRH	BovineHD0400035411	4	40270827	0.0353269318070566	1.4519
NRRH	BovineHD0400011168	4	40278138	0.0342361239486827	1.4655
NRRH	BovineHD0400011172	4	40295131	0.0403022475362775	1.3947
NRRH	BovineHD0400011173	4	40296241	0.0484385580738812	1.3148
NRRH	BovineHD0400011174	4	40296779	0.0396543040835951	1.4017
NRRH	BovineHD0400011175	4	40298229	0.000105864642470579	3.9752
NRRH	BovineHD0400011176	4	40298925	6.92518099001401e-05	4.1596
NRRH	BovineHD0400011177	4	40301170	0.0381148000371847	1.4189
NRRH	BovineHD0400011179	4	40302802	0.0393288939084938	1.4053
NRRH	BovineHD0400011180	4	40303954	0.313899142411779	0.5032
NRRH	BTB-00176602	4	40305345	0.4566779219745	0.3404
NRRH	BovineHD0400011181	4	40307619	0.718641681096393	0.1435
NRRH	BovineHD0400011182	4	40312042	0.00409494854533845	2.3878
NRRH	BovineHD0400011183	4	40315986	0.00741423505788004	2.1299
NRRH	BovineHD0400011185	4	40324078	0.00592983655505479	2.227
NRRH	BovineHD0400011189	4	40339522	5.01967760735836e-05	4.2993
NRRH	BovineHD0400011191	4	40347922	0.745954847919642	0.1273
NRRH	BovineHD0400011192	4	40351301	0.815928535083289	0.0883
NRRH	Hapmap50070-BTA-70041	4	40358616	0.285945458062663	0.5437
NRRH	BovineHD0400011193	4	40362944	0.0135978823234948	1.8665
NRRH	BovineHD0400011196	4	40374198	0.108506150991848	0.9645
NRRH	BovineHD0400011197	4	40375958	0.269442243308855	0.5695
NRRH	BovineHD0400011198	4	40379411	0.527618758063394	0.2777
NRRH	BovineHD0400011199	4	40381083	0.259978717873279	0.5851
NRRH	BovineHD0400011200	4	40382413	0.847516907435086	0.0719
NRRH	BovineHD0400011202	4	40391923	0.239784229458388	0.6202
NRRH	BovineHD0400011204	4	40400456	0.188685557035465	0.7243
NRRH	BovineHD0400011206	4	40408771	0.000877526149333571	3.0567
NRRH	BTB-00176574	4	40409928	0.000261574684321787	3.5824
NRRH	BovineHD0400011208	4	40415017	0.192785788637192	0.7149
NRRH	BovineHD0400011212	4	40429542	0.253064975259661	0.5968
NRRH	BovineHD0400011213	4	40433341	0.106584025951393	0.9723
NRRH	Hapmap43212-BTA-23629	4	40438857	0.144560493818786	0.84
NRRH	BovineHD0400011223	4	40481776	0.127237828729797	0.8954
NRRH	BovineHD0400011224	4	40484436	0.218881251396627	0.6598
NRRH	BovineHD0400011225	4	40490677	0.292541622032419	0.5338
NRRH	BovineHD0400011226	4	40496151	0.205085528398805	0.6881
NRRH	BovineHD0400011227	4	40501324	0.252235734438311	0.5982
NRRH	BovineHD0400011229	4	40518549	0.015680232727496	1.8046
NRRH	BovineHD0400011232	4	40532188	0.012857569424481	1.8908
NRRH	BovineHD0400011237	4	40561837	0.00520005765184507	2.284
NRRH	BovineHD0400011238	4	40568388	0.00614479192852098	2.2115
NRRH	BovineHD0400011245	4	40605431	0.0421583838173035	1.3751
NRRH	BovineHD4100002808	4	40632207	0.0165481127152176	1.7813
NRRH	BovineHD0400011253	4	40648491	4.98054300913952e-06	5.3027
NRRH	BovineHD0400011254	4	40653231	3.55175925587629e-06	5.4496
NRRH	BovineHD0400011255	4	40655866	7.31806469455732e-06	5.1356
NRRH	BovineHD0400011256	4	40657815	0.00372917626215487	2.4284
NRRH	BovineHD0400011259	4	40662188	0.523054408294746	0.2815
NRRH	BovineHD0400011260	4	40663772	0.0630149585845558	1.2006
NRRH	BovineHD0400011261	4	40664623	0.0822343425468175	1.0849
NRRH	BovineHD0400011262	4	40665825	0.0706965886900364	1.1506
NRRH	BovineHD0400011263	4	40666819	0.996888451133202	0.0014
NRRH	BovineHD0400011264	4	40667814	0.164150661579035	0.7848
NRRH	BovineHD0400011265	4	40671553	0.0524493675107233	1.2803
NRRH	BovineHD0400011266	4	40675288	0.543420704468705	0.2649
NRRH	BovineHD0400011267	4	40676444	0.00265032939715747	2.5767
NRRH	BovineHD0400011269	4	40681312	0.371803411644267	0.4297
NRRH	BovineHD0400011270	4	40682229	0.465982863802922	0.3316
NRRH	BovineHD0400011271	4	40682816	0.00161901214725576	2.7907
NRRH	BovineHD0400011273	4	40685012	0.369132591836001	0.4328
NRRH	BovineHD0400011274	4	40685761	0.00196437262163262	2.7068
NRRH	ARS-BFGL-NGS-113104	4	40703642	0.653816498544749	0.1845
NRRH	BovineHD0400011278	4	40706874	0.0302779944231648	1.5189
NRRH	BovineHD0400011279	4	40710029	0.436968443843032	0.3595
NRRH	BovineHD0400011282	4	40716812	0.127637143424143	0.894
NRRH	BovineHD0400011283	4	40718176	0.00243597449384516	2.6133
NRRH	BovineHD0400011284	4	40721116	0.000714680487352009	3.1459
NRRH	BovineHD0400011285	4	40721756	0.00131611392851631	2.8807
NRRH	BovineHD0400011286	4	40726093	0.763811296818459	0.117
NRRH	BovineHD0400011287	4	40729782	0.000190235656546547	3.7207
NRRH	BovineHD0400011288	4	40734263	0.922095970981506	0.0352
NRRH	BovineHD0400011290	4	40736165	0.738396937238828	0.1317
NRRH	BovineHD0400011291	4	40743629	0.737189993293557	0.1324
NRRH	BTB-00176269	4	40746706	0.539844817993044	0.2677
NRRH	BovineHD0400011292	4	40752141	0.85519953389533	0.0679
NRRH	BovineHD0400011293	4	40753101	0.00222867702348923	2.652
NRRH	BovineHD0400011295	4	40759667	0.000178251359235198	3.749
NRRH	BovineHD0400011296	4	40765685	0.0262575727779218	1.5807
NRRH	BovineHD0400011297	4	40771212	0.0775051156740886	1.1107
NRRH	BovineHD0400011301	4	40791032	0.00182314270790612	2.7392
NRRH	BovineHD0400011302	4	40796555	0.00201860347909892	2.6949
NRRH	BovineHD0400011309	4	40826437	0.650861161368081	0.1865
NRRH	BovineHD0400011310	4	40830686	0.147750780357847	0.8305
NRRH	BovineHD0400011312	4	40835510	0.17368460595982	0.7602
NRRH	BovineHD0400011314	4	40846659	0.0476367122714231	1.3221
NRRH	BovineHD0400011315	4	40851266	0.0442231255413541	1.3544
NRRH	BovineHD0400011316	4	40856011	0.0965905478633206	1.0151
NRRH	BovineHD0400011319	4	40874481	0.00628053642007108	2.202
NRRH	BovineHD0400011321	4	40885072	0.633387985986204	0.1983
IFLH	BTB-00178261	4	38257758	0.0324550968545518	1.4887
IFLH	BovineHD0400010709	4	38261459	0.210314793829873	0.6771
IFLH	BovineHD0400010711	4	38262930	0.0199082557073304	1.701
IFLH	BovineHD0400010712	4	38264284	0.201393553184323	0.696
IFLH	BovineHD0400010713	4	38266021	0.194224214158081	0.7117
IFLH	BovineHD0400010714	4	38270465	0.0378186131788517	1.4223
IFLH	BovineHD0400010715	4	38272239	0.192854107022103	0.7148
IFLH	BovineHD0400010722	4	38286692	0.261759270030342	0.5821
IFLH	BovineHD0400010723	4	38289442	0.640811308628383	0.1933
IFLH	BovineHD0400010724	4	38292013	0.191933309485691	0.7168
IFLH	BovineHD0400010727	4	38310093	0.791716367980017	0.1014
IFLH	BTB-00178304	4	38335417	0.304105599870803	0.517
IFLH	BovineHD0400010733	4	38346837	0.491618319655996	0.3084
IFLH	BovineHD0400010734	4	38350758	0.542757614393473	0.2654
IFLH	BovineHD0400010736	4	38359100	0.617102376754885	0.2096
IFLH	BovineHD0400010737	4	38361794	0.567760393502892	0.2458
IFLH	BovineHD0400010738	4	38362412	0.554821582397032	0.2558
IFLH	BovineHD0400010744	4	38381304	0.214936658900896	0.6677
IFLH	BovineHD0400010745	4	38422953	0.000513941476959355	3.2891
IFLH	BovineHD0400010746	4	38424525	0.312220714598656	0.5055
IFLH	BovineHD0400010748	4	38428704	0.1361185383465	0.8661
IFLH	BovineHD0400010749	4	38431554	0.149408289729433	0.8256
IFLH	ARS-BFGL-NGS-3245	4	38435198	0.00343942528526091	2.4635
IFLH	BovineHD0400010750	4	38435961	0.00569896747495896	2.2442
IFLH	BovineHD0400010751	4	38436682	0.00434064775979745	2.3624
IFLH	BovineHD0400010752	4	38437556	0.00589018315873038	2.2299
IFLH	BovineHD0400010753	4	38438469	0.00484537784380943	2.3147
IFLH	BovineHD0400010754	4	38439861	0.00551506363727213	2.2584
IFLH	BovineHD0400010755	4	38441053	0.00405631702229637	2.3919
IFLH	BovineHD0400010756	4	38441792	0.00391375770403655	2.4074
IFLH	BovineHD0400010757	4	38442560	0.0057850176533229	2.2377
IFLH	BovineHD0400010758	4	38444091	0.00346489291448957	2.4603
IFLH	BovineHD0400010759	4	38445528	0.00426758333734774	2.3698
IFLH	BovineHD0400010760	4	38446181	0.00635133918793803	2.1971
IFLH	BovineHD0400010762	4	38449204	0.00248637984672565	2.6044
IFLH	BovineHD0400010763	4	38451343	0.934173703440549	0.0296
IFLH	BovineHD0400010765	4	38461516	0.817637272688441	0.0874
IFLH	Hapmap24355-BTA-70234	4	38463233	0.182738444864719	0.7382
IFLH	BovineHD0400010766	4	38465168	0.515277258948889	0.288
IFLH	BovineHD0400010767	4	38471543	0.635026539815915	0.1972
IFLH	BTA-70238-no-rs	4	38486244	0.398607763608511	0.3995
IFLH	BovineHD0400010772	4	38491489	0.777957990472582	0.109
IFLH	BovineHD0400010773	4	38495836	0.637452027274844	0.1956
IFLH	BovineHD0400010774	4	38499018	0.609029012007126	0.2154
IFLH	BovineHD0400010775	4	38500577	0.399110732062709	0.3989
IFLH	BovineHD0400010777	4	38505455	0.511925911472093	0.2908
IFLH	BovineHD0400010778	4	38509341	0.828141403716132	0.0819
IFLH	BovineHD0400010779	4	38512685	0.553682944836194	0.2567
IFLH	BovineHD0400010780	4	38516487	0.186876606973726	0.7284
IFLH	BovineHD0400010781	4	38517930	0.165793056403291	0.7804
IFLH	BovineHD0400010782	4	38518758	0.251077983692415	0.6002
IFLH	BovineHD0400010783	4	38520283	0.686234155951213	0.1635
IFLH	BovineHD0400010785	4	38533539	0.679994922807464	0.1675
IFLH	BovineHD0400010786	4	38536480	0.149577642012647	0.8251
IFLH	BovineHD0400010787	4	38538545	0.73673755624203	0.1327
IFLH	BovineHD0400010788	4	38539462	0.186576365359191	0.7291
IFLH	BovineHD0400010789	4	38542160	0.199565855270653	0.6999
IFLH	BovineHD0400010790	4	38543320	0.187846480616514	0.7262
IFLH	BovineHD0400010791	4	38543855	0.418447886086338	0.3784
IFLH	BovineHD0400010792	4	38544621	0.539580406963705	0.2679
IFLH	BovineHD0400010793	4	38545621	0.448255906751959	0.3485
IFLH	BovineHD0400010794	4	38547412	0.564850119552809	0.2481
IFLH	BovineHD0400010795	4	38547891	0.378695154504383	0.4217
IFLH	BTA-70243-no-rs	4	38548833	0.430275309217616	0.3663
IFLH	BovineHD0400010798	4	38555018	0.241426949608027	0.6172
IFLH	BovineHD0400010799	4	38556112	0.544482486957272	0.264
IFLH	BovineHD0400010800	4	38556942	0.369985952640433	0.4318
IFLH	BovineHD0400010801	4	38557481	0.553281346285379	0.2571
IFLH	BovineHD0400010802	4	38560080	0.669110841904612	0.1745
IFLH	BovineHD0400010803	4	38561028	0.64546926599596	0.1901
IFLH	BovineHD0400010804	4	38561608	0.496100442398728	0.3044
IFLH	BovineHD0400010805	4	38562546	0.535687895477747	0.2711
IFLH	BovineHD0400010806	4	38563472	0.423815884357378	0.3728
IFLH	BovineHD0400010807	4	38564424	0.304576274670614	0.5163
IFLH	BovineHD0400010808	4	38565267	0.337213461618614	0.4721
IFLH	BovineHD0400010809	4	38566232	0.372339010654882	0.4291
IFLH	BovineHD0400010810	4	38566848	0.401014280745763	0.3968
IFLH	BovineHD0400010811	4	38567326	0.401743547254217	0.3961
IFLH	BovineHD0400010812	4	38567939	0.249389407427476	0.6031
IFLH	BovineHD0400010813	4	38569012	0.360141400947237	0.4435
IFLH	BovineHD0400010814	4	38570544	0.373411642863031	0.4278
IFLH	BovineHD0400010815	4	38571065	0.396878241596316	0.4013
IFLH	ARS-BFGL-NGS-119322	4	38573157	0.385062971210043	0.4145
IFLH	BovineHD0400010816	4	38575761	0.377775341493581	0.4228
IFLH	BovineHD0400010817	4	38576731	0.383751441822487	0.4159
IFLH	BovineHD0400010818	4	38577828	0.345328437554779	0.4618
IFLH	BovineHD0400010819	4	38579226	0.295485295442672	0.5295
IFLH	BovineHD0400010821	4	38588264	0.33046263749618	0.4809
IFLH	BovineHD0400010822	4	38594010	0.311407616757496	0.5067
IFLH	BovineHD0400010823	4	38595889	0.471074383988272	0.3269
IFLH	BovineHD0400010828	4	38613517	0.590192635161179	0.229
IFLH	BovineHD0400010835	4	38634344	0.997287366003995	0.0012
IFLH	BovineHD0400010836	4	38635777	0.68329534914214	0.1654
IFLH	BovineHD0400010838	4	38643800	0.978620580161801	0.0094
IFLH	BovineHD0400010839	4	38645128	0.345430656583052	0.4616
IFLH	BovineHD0400010840	4	38648525	0.399614082427126	0.3984
IFLH	BTA-70244-no-rs	4	38653121	0.154263545674495	0.8117
IFLH	BovineHD0400010841	4	38653811	0.37073364835268	0.4309
IFLH	BovineHD0400010842	4	38655312	0.754448800704223	0.1224
IFLH	BovineHD0400010843	4	38656174	0.612743944250752	0.2127
IFLH	BovineHD0400010844	4	38660809	0.901004777619518	0.0453
IFLH	BovineHD0400010845	4	38664877	0.382388178217754	0.4175
IFLH	BovineHD0400010847	4	38673265	0.804456524344652	0.0945
IFLH	BovineHD0400010848	4	38675728	0.406870666709954	0.3905
IFLH	Hapmap33665-BTA-142069	4	38680360	0.140210025979367	0.8532
IFLH	BovineHD0400010849	4	38684443	0.0463287676233544	1.3341
IFLH	BovineHD0400010851	4	38691328	0.0712119206052461	1.1474
IFLH	BovineHD0400010853	4	38696297	0.00282872210129035	2.5484
IFLH	BovineHD0400010854	4	38698913	0.278873215310526	0.5546
IFLH	BovineHD0400010858	4	38721162	0.00017177470554295	3.765
IFLH	BovineHD0400010862	4	38740350	0.000131894606013665	3.8798
IFLH	BovineHD0400010863	4	38747008	0.0248285761981991	1.605
IFLH	Hapmap46435-BTA-70245	4	38762924	0.300964549315498	0.5215
IFLH	BTB-00178575	4	38793655	0.0109929874063693	1.9589
IFLH	UA-IFASA-6877	4	38819398	0.0662244500131598	1.179
IFLH	BovineHD0400010879	4	38838092	0.135201642971684	0.869
IFLH	BTB-00178603	4	38842560	0.281009042953767	0.5513
IFLH	BovineHD0400010882	4	38853009	0.376155504875609	0.4246
IFLH	BovineHD0400010883	4	38853988	0.170888108571459	0.7673
IFLH	BovineHD0400010886	4	38881517	0.357836865367677	0.4463
IFLH	BovineHD0400010888	4	38888887	0.283874052957542	0.5469
IFLH	BovineHD0400010889	4	38892761	0.243037225469011	0.6143
IFLH	BTB-00484017	4	38908495	0.926702612282943	0.0331
IFLH	BovineHD0400010891	4	38909319	0.262439788094025	0.581
IFLH	BovineHD0400010892	4	38915342	0.0784497522276658	1.1054
IFLH	BovineHD0400010894	4	38927430	0.891432842684007	0.0499
IFLH	BovineHD0400010904	4	38968848	0.373304293609449	0.4279
IFLH	BovineHD0400010908	4	38981574	0.159860612995409	0.7963
IFLH	BovineHD0400010914	4	39011023	0.390943487259873	0.4079
IFLH	BovineHD0400010916	4	39017241	0.875962016956408	0.0575
IFLH	BovineHD0400010917	4	39025252	0.547274563686714	0.2618
IFLH	BovineHD0400010925	4	39045824	0.186110031735977	0.7302
IFLH	BovineHD0400010926	4	39049106	0.313659004126947	0.5035
IFLH	BovineHD0400010938	4	39092021	0.854964143709529	0.0681
IFLH	BovineHD0400010939	4	39096887	0.688956785612737	0.1618
IFLH	BovineHD0400010941	4	39099624	0.602813397247334	0.2198
IFLH	Hapmap24263-BTA-161141	4	39120348	0.67129677487419	0.1731
IFLH	BovineHD0400010946	4	39136968	0.540109293884538	0.2675
IFLH	BovineHD0400010947	4	39137429	0.390777873114979	0.4081
IFLH	BovineHD0400010948	4	39140380	0.62784457164375	0.2021
IFLH	BovineHD0400010949	4	39142091	0.67567698103855	0.1703
IFLH	BovineHD0400010950	4	39152916	0.804611277064226	0.0944
IFLH	BovineHD0400010951	4	39153576	0.558513236425885	0.253
IFLH	BovineHD0400010952	4	39157887	0.247749683337971	0.606
IFLH	BovineHD0400010954	4	39169525	0.39055712058668	0.4083
IFLH	BovineHD0400010955	4	39173969	0.396376971929148	0.4019
IFLH	BovineHD0400010956	4	39177300	0.643604399894717	0.1914
IFLH	BovineHD0400010957	4	39182048	0.926384832167449	0.0332
IFLH	BovineHD0400010958	4	39182669	0.845402777464228	0.0729
IFLH	BovineHD0400010959	4	39183261	0.874464714722062	0.0583
IFLH	BovineHD0400010960	4	39183901	0.655404534625043	0.1835
IFLH	BovineHD0400010961	4	39188336	0.909956908339666	0.041
IFLH	BovineHD0400010962	4	39194121	0.306038439498157	0.5142
IFLH	ARS-BFGL-NGS-115775	4	39210733	0.00038904103992948	3.41
IFLH	BovineHD0400010964	4	39211697	0.00149931260470679	2.8241
IFLH	BovineHD0400010966	4	39213491	0.000190311002508887	3.7205
IFLH	BovineHD0400010967	4	39214767	0.232978765992272	0.6327
IFLH	BovineHD0400010968	4	39216158	0.00121601222457177	2.9151
IFLH	BovineHD0400010969	4	39218302	0.00121643733885371	2.9149
IFLH	BovineHD0400010971	4	39229412	0.00233408426370312	2.6319
IFLH	BovineHD0400010972	4	39232098	0.000290059083594088	3.5375
IFLH	BTB-01308664	4	39244447	0.000174047101211226	3.7593
IFLH	BovineHD0400010975	4	39255041	0.00149519247506677	2.8253
IFLH	BovineHD0400010977	4	39270414	0.000965253224207469	3.0154
IFLH	BTB-01308655	4	39283065	0.00217653645107228	2.6622
IFLH	BovineHD0400010980	4	39293921	0.114345742734918	0.9418
IFLH	BovineHD0400010983	4	39306825	0.0154451976576281	1.8112
IFLH	BovineHD0400010984	4	39312902	0.0116574480806822	1.9334
IFLH	BovineHD0400010989	4	39342929	0.205121265505232	0.688
IFLH	BovineHD4100002805	4	39348335	0.645038713755399	0.1904
IFLH	BovineHD0400010997	4	39409433	0.293092054860642	0.533
IFLH	BTB-01780264	4	39498957	0.131351621605367	0.8816
IFLH	BovineHD0400011012	4	39502507	0.354657336647023	0.4502
IFLH	BovineHD0400011013	4	39508337	0.649997219559324	0.1871
IFLH	BovineHD0400011017	4	39524650	0.533845565783032	0.2726
IFLH	BovineHD0400011018	4	39528722	0.120908329210509	0.9175
IFLH	BovineHD0400011019	4	39533394	0.119122245445794	0.924
IFLH	Hapmap43331-BTA-70083	4	39545464	0.225659992925234	0.6465
IFLH	BovineHD0400011026	4	39567241	0.0706032215003203	1.1512
IFLH	BovineHD0400011027	4	39571182	0.114575190027673	0.9409
IFLH	BovineHD0400011029	4	39580162	0.0683622962928244	1.1652
IFLH	BovineHD0400011030	4	39586083	0.104988677741468	0.9789
IFLH	BovineHD0400011034	4	39618797	0.0775554851369067	1.1104
IFLH	BovineHD0400011039	4	39648746	0.795185596695082	0.0995
IFLH	BovineHD0400011040	4	39659039	0.201675818001257	0.6953
IFLH	BovineHD0400011042	4	39669119	0.979657411021596	0.0089
IFLH	BovineHD0400011043	4	39671292	0.809334886781048	0.0919
IFLH	BovineHD0400011044	4	39673766	0.879510021596464	0.0558
IFLH	BovineHD0400011045	4	39674751	0.680654520089582	0.1671
IFLH	BovineHD0400011046	4	39676779	0.743457992133812	0.1287
IFLH	BovineHD0400011047	4	39677834	0.910828984455299	0.0406
IFLH	BovineHD0400011048	4	39681635	0.937116080498599	0.0282
IFLH	BovineHD0400011050	4	39700613	0.0625068238238813	1.2041
IFLH	BovineHD0400011051	4	39710731	0.0444871236476469	1.3518
IFLH	BovineHD0400011052	4	39711734	0.230481822937054	0.6374
IFLH	BovineHD0400011053	4	39717472	0.10185490156294	0.992
IFLH	Hapmap53600-rs29010856	4	39719917	0.589088962787959	0.2298
IFLH	BovineHD0400011054	4	39728052	0.010731851387289	1.9693
IFLH	BovineHD0400011055	4	39731099	0.0581639072259991	1.2353
IFLH	BovineHD0400011058	4	39748902	0.382442651668936	0.4174
IFLH	BovineHD0400011059	4	39754726	0.302462045486374	0.5193
IFLH	BovineHD0400011061	4	39772607	0.451313663155796	0.3455
IFLH	BovineHD0400011066	4	39806481	0.0135637756956839	1.8676
IFLH	Hapmap31165-BTA-155258	4	39815410	0.122134792494403	0.9132
IFLH	BovineHD0400011070	4	39831417	0.158734990348819	0.7993
IFLH	BovineHD0400011072	4	39836836	0.149408289729433	0.8256
IFLH	BovineHD4100002807	4	39877261	0.129143263067087	0.8889
IFLH	ARS-BFGL-NGS-113933	4	39889039	0.140478944383947	0.8524
IFLH	BovineHD0400011081	4	39920459	0.421964299324773	0.3747
IFLH	BovineHD0400011082	4	39932129	0.104027842766445	0.9829
IFLH	BovineHD0400011083	4	39937310	0.431445218497137	0.3651
IFLH	BovineHD0400011086	4	39955888	0.458130576401568	0.339
IFLH	BovineHD0400011091	4	39974169	0.200935487801804	0.6969
IFLH	BovineHD0400011094	4	39985793	0.495910616649244	0.3046
IFLH	BTB-01930921	4	39987629	0.111148907360814	0.9541
IFLH	BovineHD0400011095	4	39994035	0.222991449555238	0.6517
IFLH	BovineHD0400011097	4	40014517	0.161022125199783	0.7931
IFLH	BovineHD0400011101	4	40024416	0.387804113925116	0.4114
IFLH	BovineHD0400035990	4	40027522	0.651437383437294	0.1861
IFLH	BovineHD0400011104	4	40036510	0.426485850779501	0.3701
IFLH	BovineHD0400011106	4	40041132	0.208211620868283	0.6815
IFLH	BovineHD0400011111	4	40060889	0.743609240226425	0.1287
IFLH	BovineHD0400011112	4	40062837	0.717819393207999	0.144
IFLH	ARS-BFGL-NGS-80648	4	40066281	0.657283315688464	0.1822
IFLH	BovineHD0400011113	4	40067157	0.76571852545589	0.1159
IFLH	BovineHD0400011114	4	40069042	0.577899993341985	0.2381
IFLH	BovineHD0400011116	4	40076018	0.00416401475095613	2.3805
IFLH	BovineHD0400011118	4	40079733	0.00172150890125515	2.7641
IFLH	BovineHD0400011119	4	40081019	0.00105283300008553	2.9776
IFLH	BovineHD0400011120	4	40085648	0.0760890239747746	1.1187
IFLH	BovineHD0400011121	4	40087365	0.000582874688173913	3.2344
IFLH	BovineHD0400011123	4	40093983	0.185843942620405	0.7309
IFLH	BTA-121625-no-rs	4	40101410	0.0663130290956664	1.1784
IFLH	BovineHD0400011124	4	40104459	0.000233893978661445	3.631
IFLH	BovineHD0400011129	4	40128935	0.0623101335695347	1.2054
IFLH	BovineHD0400011131	4	40136913	0.000932150651603971	3.0305
IFLH	ARS-BFGL-NGS-116298	4	40137954	0.135044941352719	0.8695
IFLH	BovineHD0400011134	4	40150093	0.00188076108474713	2.7257
IFLH	BovineHD0400011136	4	40156217	0.00249789301489763	2.6024
IFLH	BovineHD0400011137	4	40157712	0.00117089955544095	2.9315
IFLH	BovineHD0400011138	4	40158722	0.00177195637361631	2.7515
IFLH	BovineHD0400011139	4	40159676	0.00168497472108525	2.7734
IFLH	BovineHD0400011140	4	40160292	0.000377993332440583	3.4225
IFLH	BovineHD0400011141	4	40161108	0.000867523395845754	3.0617
IFLH	BovineHD0400011142	4	40164738	0.0926657086399275	1.0331
IFLH	BovineHD0400011145	4	40175794	0.119929356768742	0.9211
IFLH	BovineHD0400011146	4	40179231	0.114713032279874	0.9404
IFLH	BovineHD0400011147	4	40185130	0.231962077684115	0.6346
IFLH	BovineHD0400011149	4	40195689	0.227580007913865	0.6429
IFLH	BovineHD0400011150	4	40198897	0.218394701251247	0.6608
IFLH	BovineHD0400011151	4	40201822	0.147499180481975	0.8312
IFLH	BovineHD0400011152	4	40206749	0.0228145132495906	1.6418
IFLH	BovineHD0400011153	4	40211280	0.0166023166136887	1.7798
IFLH	BovineHD0400011154	4	40215932	0.00111041561365534	2.9545
IFLH	BovineHD0400011155	4	40219283	0.145802519642486	0.8362
IFLH	BovineHD0400011156	4	40221628	0.0214594166100649	1.6684
IFLH	BovineHD0400011162	4	40250336	0.282036387105219	0.5497
IFLH	BovineHD0400011164	4	40259552	0.150625220317641	0.8221
IFLH	BovineHD0400011165	4	40260802	0.60539394862593	0.218
IFLH	BovineHD0400011166	4	40267527	0.204621358016366	0.689
IFLH	BovineHD0400035411	4	40270827	0.188517520924608	0.7246
IFLH	BovineHD0400011168	4	40278138	0.16992201162169	0.7698
IFLH	BovineHD0400011172	4	40295131	0.205657865651233	0.6869
IFLH	BovineHD0400011173	4	40296241	0.144918465236619	0.8389
IFLH	BovineHD0400011174	4	40296779	0.10185490156294	0.992
IFLH	BovineHD0400011175	4	40298229	0.0032386049118887	2.4896
IFLH	BovineHD0400011176	4	40298925	0.0014495546411221	2.8388
IFLH	BovineHD0400011177	4	40301170	0.140694364675563	0.8517
IFLH	BovineHD0400011179	4	40302802	0.14722000944151	0.832
IFLH	BovineHD0400011180	4	40303954	0.292816751582283	0.5334
IFLH	BTB-00176602	4	40305345	0.220270309453704	0.657
IFLH	BovineHD0400011181	4	40307619	0.342524976444013	0.4653
IFLH	BovineHD0400011182	4	40312042	0.0325686046606802	1.4872
IFLH	BovineHD0400011183	4	40315986	0.0315828967680826	1.5005
IFLH	BovineHD0400011185	4	40324078	0.0235962828797146	1.6272
IFLH	BovineHD0400011189	4	40339522	0.000899459634359161	3.046
IFLH	BovineHD0400011191	4	40347922	0.799972053298395	0.0969
IFLH	BovineHD0400011192	4	40351301	0.678969369491571	0.1681
IFLH	Hapmap50070-BTA-70041	4	40358616	0.881403285477089	0.0548
IFLH	BovineHD0400011193	4	40362944	0.0330671525983299	1.4806
IFLH	BovineHD0400011196	4	40374198	0.147638917714689	0.8308
IFLH	BovineHD0400011197	4	40375958	0.697000847187507	0.1568
IFLH	BovineHD0400011198	4	40379411	0.90512284792444	0.0433
IFLH	BovineHD0400011199	4	40381083	0.741039373071932	0.1302
IFLH	BovineHD0400011200	4	40382413	0.45504678564059	0.3419
IFLH	BovineHD0400011202	4	40391923	0.73093943327836	0.1361
IFLH	BovineHD0400011204	4	40400456	0.707903308011484	0.15
IFLH	BovineHD0400011206	4	40408771	0.0217326987901957	1.6629
IFLH	BTB-00176574	4	40409928	0.00804726086928537	2.0944
IFLH	BovineHD0400011208	4	40415017	0.603301229652625	0.2195
IFLH	BovineHD0400011212	4	40429542	0.476877573004906	0.3216
IFLH	BovineHD0400011213	4	40433341	0.205550464072716	0.6871
IFLH	Hapmap43212-BTA-23629	4	40438857	0.508650098057527	0.2936
IFLH	BovineHD0400011223	4	40481776	0.136302492368459	0.8655
IFLH	BovineHD0400011224	4	40484436	0.18165739396457	0.7407
IFLH	BovineHD0400011225	4	40490677	0.253812914617897	0.5955
IFLH	BovineHD0400011226	4	40496151	0.206410819043762	0.6853
IFLH	BovineHD0400011227	4	40501324	0.171357049698552	0.7661
IFLH	BovineHD0400011229	4	40518549	0.152507751441053	0.8167
IFLH	BovineHD0400011232	4	40532188	0.039914343864683	1.3989
IFLH	BovineHD0400011237	4	40561837	0.0314960042030838	1.5017
IFLH	BovineHD0400011238	4	40568388	0.0230544789453562	1.6372
IFLH	BovineHD0400011245	4	40605431	0.0814797872039513	1.089
IFLH	BovineHD4100002808	4	40632207	0.0449763562261274	1.347
IFLH	BovineHD0400011253	4	40648491	0.00731537108379051	2.1358
IFLH	BovineHD0400011254	4	40653231	0.00841370386278247	2.075
IFLH	BovineHD0400011255	4	40655866	0.0168986400924702	1.7721
IFLH	BovineHD0400011256	4	40657815	0.229705445246437	0.6388
IFLH	BovineHD0400011259	4	40662188	0.680507921775981	0.1672
IFLH	BovineHD0400011260	4	40663772	0.162250066853995	0.7898
IFLH	BovineHD0400011261	4	40664623	0.181134960040196	0.742
IFLH	BovineHD0400011262	4	40665825	0.149464724219379	0.8255
IFLH	BovineHD0400011263	4	40666819	0.561407731776876	0.2507
IFLH	BovineHD0400011264	4	40667814	0.0539377514034568	1.2681
IFLH	BovineHD0400011265	4	40671553	0.132865832792075	0.8766
IFLH	BovineHD0400011266	4	40675288	0.965225411730356	0.0154
IFLH	BovineHD0400011267	4	40676444	0.198691481555805	0.7018
IFLH	BovineHD0400011269	4	40681312	0.690282769541192	0.161
IFLH	BovineHD0400011270	4	40682229	0.807320684301313	0.093
IFLH	BovineHD0400011271	4	40682816	0.190067623023078	0.7211
IFLH	BovineHD0400011273	4	40685012	0.76663450087158	0.1154
IFLH	BovineHD0400011274	4	40685761	0.182443140768056	0.7389
IFLH	ARS-BFGL-NGS-113104	4	40703642	0.974154666969107	0.0114
IFLH	BovineHD0400011278	4	40706874	0.411523989605451	0.3856
IFLH	BovineHD0400011279	4	40710029	0.786020406020142	0.1046
IFLH	BovineHD0400011282	4	40716812	0.130053541859364	0.8859
IFLH	BovineHD0400011283	4	40718176	0.159445209471811	0.7974
IFLH	BovineHD0400011284	4	40721116	0.0287195472037109	1.5418
IFLH	BovineHD0400011285	4	40721756	0.127212903884586	0.8955
IFLH	BovineHD0400011286	4	40726093	0.841021480569108	0.0752
IFLH	BovineHD0400011287	4	40729782	0.0241052218225838	1.6179
IFLH	BovineHD0400011288	4	40734263	0.855356467848826	0.0679
IFLH	BovineHD0400011290	4	40736165	0.956539510067143	0.0193
IFLH	BovineHD0400011291	4	40743629	0.978540825416067	0.0094
IFLH	BTB-00176269	4	40746706	0.569252142123544	0.2447
IFLH	BovineHD0400011292	4	40752141	0.952477173499034	0.0211
IFLH	BovineHD0400011293	4	40753101	0.101020847907744	0.9956
IFLH	BovineHD0400011295	4	40759667	0.00908507424857758	2.0417
IFLH	BovineHD0400011296	4	40765685	0.448136235069948	0.3486
IFLH	BovineHD0400011297	4	40771212	0.082251957560647	1.0849
IFLH	BovineHD0400011301	4	40791032	0.304906034729621	0.5158
IFLH	BovineHD0400011302	4	40796555	0.35559369689881	0.449
IFLH	BovineHD0400011309	4	40826437	0.584958701388092	0.2329
IFLH	BovineHD0400011310	4	40830686	0.753765136418146	0.1228
IFLH	BovineHD0400011312	4	40835510	0.823624632813474	0.0843
IFLH	BovineHD0400011314	4	40846659	0.604068182054262	0.2189
IFLH	BovineHD0400011315	4	40851266	0.0426156947953956	1.3704
IFLH	BovineHD0400011316	4	40856011	0.347992401366905	0.4584
IFLH	BovineHD0400011319	4	40874481	0.00505264443538895	2.2965
IFLH	BovineHD0400011321	4	40885072	0.357105555332981	0.4472
NRRC	BTB-00178261	4	38257758	0.00030331875765868	3.5181
NRRC	BovineHD0400010709	4	38261459	0.00104986075165684	2.9789
NRRC	BovineHD0400010711	4	38262930	0.00226834255096869	2.6443
NRRC	BovineHD0400010712	4	38264284	0.000348972800554869	3.4572
NRRC	BovineHD0400010713	4	38266021	0.00192831540216921	2.7148
NRRC	BovineHD0400010714	4	38270465	0.00220209812004118	2.6572
NRRC	BovineHD0400010715	4	38272239	0.00223760180181623	2.6502
NRRC	BovineHD0400010722	4	38286692	0.0010296358593678	2.9873
NRRC	BovineHD0400010723	4	38289442	0.311551003011261	0.5065
NRRC	BovineHD0400010724	4	38292013	0.000787808527068645	3.1036
NRRC	BovineHD0400010727	4	38310093	0.00252772269516418	2.5973
NRRC	BTB-00178304	4	38335417	0.000960800266269878	3.0174
NRRC	BovineHD0400010733	4	38346837	0.377288939650573	0.4233
NRRC	BovineHD0400010734	4	38350758	0.328330876571583	0.4837
NRRC	BovineHD0400010736	4	38359100	0.326454438001272	0.4862
NRRC	BovineHD0400010737	4	38361794	0.291671524460999	0.5351
NRRC	BovineHD0400010738	4	38362412	0.212616653142277	0.6724
NRRC	BovineHD0400010744	4	38381304	0.0517001327411096	1.2865
NRRC	BovineHD0400010745	4	38422953	0.00389023962317669	2.41
NRRC	BovineHD0400010746	4	38424525	0.0231752819744104	1.635
NRRC	BovineHD0400010748	4	38428704	0.0467797519138221	1.3299
NRRC	BovineHD0400010749	4	38431554	0.0636549257410529	1.1962
NRRC	ARS-BFGL-NGS-3245	4	38435198	0.00447614992939157	2.3491
NRRC	BovineHD0400010750	4	38435961	0.00430262207573883	2.3663
NRRC	BovineHD0400010751	4	38436682	0.00574096914735877	2.241
NRRC	BovineHD0400010752	4	38437556	0.0059135857130489	2.2281
NRRC	BovineHD0400010753	4	38438469	0.00740760701665202	2.1303
NRRC	BovineHD0400010754	4	38439861	0.00959311179304054	2.018
NRRC	BovineHD0400010755	4	38441053	0.00869252334492945	2.0609
NRRC	BovineHD0400010756	4	38441792	0.00508874541068033	2.2934
NRRC	BovineHD0400010757	4	38442560	0.00647550701940541	2.1887
NRRC	BovineHD0400010758	4	38444091	0.00714894539485593	2.1458
NRRC	BovineHD0400010759	4	38445528	0.00680781062666978	2.167
NRRC	BovineHD0400010760	4	38446181	0.00701952397935031	2.1537
NRRC	BovineHD0400010762	4	38449204	0.000220631565169331	3.6563
NRRC	BovineHD0400010763	4	38451343	0.560936040617717	0.2511
NRRC	BovineHD0400010765	4	38461516	0.364725460686246	0.438
NRRC	Hapmap24355-BTA-70234	4	38463233	0.116377339252962	0.9341
NRRC	BovineHD0400010766	4	38465168	0.311503202755276	0.5065
NRRC	BovineHD0400010767	4	38471543	0.535227012851675	0.2715
NRRC	BTA-70238-no-rs	4	38486244	0.336509282791805	0.473
NRRC	BovineHD0400010772	4	38491489	0.379453682120198	0.4208
NRRC	BovineHD0400010773	4	38495836	0.3565837679765	0.4478
NRRC	BovineHD0400010774	4	38499018	0.323554862091916	0.4901
NRRC	BovineHD0400010775	4	38500577	0.348403399050036	0.4579
NRRC	BovineHD0400010777	4	38505455	0.293873024350369	0.5318
NRRC	BovineHD0400010778	4	38509341	0.543288054188648	0.265
NRRC	BovineHD0400010779	4	38512685	0.233645230944403	0.6314
NRRC	BovineHD0400010780	4	38516487	0.757565700242381	0.1206
NRRC	BovineHD0400010781	4	38517930	0.998803247850227	5e-04
NRRC	BovineHD0400010782	4	38518758	0.845637626099494	0.0728
NRRC	BovineHD0400010783	4	38520283	0.298495207146811	0.5251
NRRC	BovineHD0400010785	4	38533539	0.238547417207537	0.6224
NRRC	BovineHD0400010786	4	38536480	0.812436124198688	0.0902
NRRC	BovineHD0400010787	4	38538545	0.303635408575234	0.5176
NRRC	BovineHD0400010788	4	38539462	0.923445929591114	0.0346
NRRC	BovineHD0400010789	4	38542160	0.769460807656168	0.1138
NRRC	BovineHD0400010790	4	38543320	0.989309330135034	0.0047
NRRC	BovineHD0400010791	4	38543855	0.94992888026924	0.0223
NRRC	BovineHD0400010792	4	38544621	0.312891374480087	0.5046
NRRC	BovineHD0400010793	4	38545621	0.996649102577819	0.0015
NRRC	BovineHD0400010794	4	38547412	0.781103379554651	0.1073
NRRC	BovineHD0400010795	4	38547891	0.955902203418165	0.0196
NRRC	BTA-70243-no-rs	4	38548833	0.99082509902429	0.004
NRRC	BovineHD0400010798	4	38555018	0.499650963516897	0.3013
NRRC	BovineHD0400010799	4	38556112	0.341407679389425	0.4667
NRRC	BovineHD0400010800	4	38556942	0.267841584209465	0.5721
NRRC	BovineHD0400010801	4	38557481	0.297613276070309	0.5263
NRRC	BovineHD0400010802	4	38560080	0.360193884857184	0.4435
NRRC	BovineHD0400010803	4	38561028	0.33110888353219	0.48
NRRC	BovineHD0400010804	4	38561608	0.284278526082723	0.5463
NRRC	BovineHD0400010805	4	38562546	0.314524068064417	0.5023
NRRC	BovineHD0400010806	4	38563472	0.637523424144368	0.1955
NRRC	BovineHD0400010807	4	38564424	0.707382761389993	0.1503
NRRC	BovineHD0400010808	4	38565267	0.733573060703765	0.1346
NRRC	BovineHD0400010809	4	38566232	0.657934168868367	0.1818
NRRC	BovineHD0400010810	4	38566848	0.618370268801271	0.2088
NRRC	BovineHD0400010811	4	38567326	0.641097546339067	0.1931
NRRC	BovineHD0400010812	4	38567939	0.831337736225907	0.0802
NRRC	BovineHD0400010813	4	38569012	0.623806834188874	0.2049
NRRC	BovineHD0400010814	4	38570544	0.737265408332767	0.1324
NRRC	BovineHD0400010815	4	38571065	0.666636838858235	0.1761
NRRC	ARS-BFGL-NGS-119322	4	38573157	0.641956579685372	0.1925
NRRC	BovineHD0400010816	4	38575761	0.731616350249661	0.1357
NRRC	BovineHD0400010817	4	38576731	0.713638286844474	0.1465
NRRC	BovineHD0400010818	4	38577828	0.793797414812242	0.1003
NRRC	BovineHD0400010819	4	38579226	0.745500674708656	0.1276
NRRC	BovineHD0400010821	4	38588264	0.764802877608442	0.1165
NRRC	BovineHD0400010822	4	38594010	0.567895929633103	0.2457
NRRC	BovineHD0400010823	4	38595889	0.384024451280283	0.4156
NRRC	BovineHD0400010828	4	38613517	0.40692722473797	0.3905
NRRC	BovineHD0400010835	4	38634344	0.416208759183632	0.3807
NRRC	BovineHD0400010836	4	38635777	0.51463188514354	0.2885
NRRC	BovineHD0400010838	4	38643800	0.847516907435086	0.0719
NRRC	BovineHD0400010839	4	38645128	0.767016253687057	0.1152
NRRC	BovineHD0400010840	4	38648525	0.847673553525402	0.0718
NRRC	BTA-70244-no-rs	4	38653121	0.647264512078971	0.1889
NRRC	BovineHD0400010841	4	38653811	0.915428956709932	0.0384
NRRC	BovineHD0400010842	4	38655312	0.791947522392575	0.1013
NRRC	BovineHD0400010843	4	38656174	0.723882024705928	0.1403
NRRC	BovineHD0400010844	4	38660809	0.651221275729736	0.1863
NRRC	BovineHD0400010845	4	38664877	0.742172783707894	0.1295
NRRC	BovineHD0400010847	4	38673265	0.800512935810377	0.0966
NRRC	BovineHD0400010848	4	38675728	0.878090525185144	0.0565
NRRC	Hapmap33665-BTA-142069	4	38680360	0.978620580161801	0.0094
NRRC	BovineHD0400010849	4	38684443	0.426485850779501	0.3701
NRRC	BovineHD0400010851	4	38691328	0.534897933442773	0.2717
NRRC	BovineHD0400010853	4	38696297	0.163938659475446	0.7853
NRRC	BovineHD0400010854	4	38698913	0.68741101198247	0.1628
NRRC	BovineHD0400010858	4	38721162	0.00795732431977074	2.0992
NRRC	BovineHD0400010862	4	38740350	0.00379503147394634	2.4208
NRRC	BovineHD0400010863	4	38747008	0.314187468025687	0.5028
NRRC	Hapmap46435-BTA-70245	4	38762924	0.60874904704006	0.2156
NRRC	BTB-00178575	4	38793655	0.00234495013237252	2.6299
NRRC	UA-IFASA-6877	4	38819398	0.127737124299381	0.8937
NRRC	BovineHD0400010879	4	38838092	0.000304839634926668	3.5159
NRRC	BTB-00178603	4	38842560	0.0251387281980628	1.5997
NRRC	BovineHD0400010882	4	38853009	0.00239362960199911	2.6209
NRRC	BovineHD0400010883	4	38853988	0.000292305782350945	3.5342
NRRC	BovineHD0400010886	4	38881517	0.0154962118173449	1.8098
NRRC	BovineHD0400010888	4	38888887	0.00697336637731312	2.1566
NRRC	BovineHD0400010889	4	38892761	0.0029771309787015	2.5262
NRRC	BTB-00484017	4	38908495	0.372928721766508	0.4284
NRRC	BovineHD0400010891	4	38909319	0.683442175969547	0.1653
NRRC	BovineHD0400010892	4	38915342	0.00313565614517599	2.5037
NRRC	BovineHD0400010894	4	38927430	0.000199795554614071	3.6994
NRRC	BovineHD0400010904	4	38968848	0.00240873171701647	2.6182
NRRC	BovineHD0400010908	4	38981574	0.175939937582346	0.7546
NRRC	BovineHD0400010914	4	39011023	0.239664340672721	0.6204
NRRC	BovineHD0400010916	4	39017241	0.406248838089834	0.3912
NRRC	BovineHD0400010917	4	39025252	0.0988369140479232	1.0051
NRRC	BovineHD0400010925	4	39045824	6.74264588266055e-06	5.1712
NRRC	BovineHD0400010926	4	39049106	0.000292757074542444	3.5335
NRRC	BovineHD0400010938	4	39092021	0.0612789756624992	1.2127
NRRC	BovineHD0400010939	4	39096887	0.0294117128185567	1.5315
NRRC	BovineHD0400010941	4	39099624	0.0339490300749082	1.4692
NRRC	Hapmap24263-BTA-161141	4	39120348	0.00235898861975055	2.6273
NRRC	BovineHD0400010946	4	39136968	0.0852731463473813	1.0692
NRRC	BovineHD0400010947	4	39137429	0.00139503756874223	2.8554
NRRC	BovineHD0400010948	4	39140380	0.0719827894360833	1.1428
NRRC	BovineHD0400010949	4	39142091	0.0585626020827198	1.2324
NRRC	BovineHD0400010950	4	39152916	0.0575569588134923	1.2399
NRRC	BovineHD0400010951	4	39153576	0.0516281039940672	1.2871
NRRC	BovineHD0400010952	4	39157887	0.000283306196251279	3.5477
NRRC	BovineHD0400010954	4	39169525	0.103772803967424	0.9839
NRRC	BovineHD0400010955	4	39173969	0.00675070626089528	2.1707
NRRC	BovineHD0400010956	4	39177300	0.144670566596927	0.8396
NRRC	BovineHD0400010957	4	39182048	0.116330853625798	0.9343
NRRC	BovineHD0400010958	4	39182669	0.115196508317523	0.9386
NRRC	BovineHD0400010959	4	39183261	0.147108454249505	0.8324
NRRC	BovineHD0400010960	4	39183901	0.316065830431491	0.5002
NRRC	BovineHD0400010961	4	39188336	0.202701446936595	0.6931
NRRC	BovineHD0400010962	4	39194121	0.0010296358593678	2.9873
NRRC	ARS-BFGL-NGS-115775	4	39210733	0.000235453820234228	3.6281
NRRC	BovineHD0400010964	4	39211697	9.39692190780477e-05	4.027
NRRC	BovineHD0400010966	4	39213491	9.36210731616409e-05	4.0286
NRRC	BovineHD0400010967	4	39214767	0.0298911475276897	1.5245
NRRC	BovineHD0400010968	4	39216158	8.26896063534329e-05	4.0825
NRRC	BovineHD0400010969	4	39218302	7.11041212074988e-05	4.1481
NRRC	BovineHD0400010971	4	39229412	7.26682347728715e-05	4.1387
NRRC	BovineHD0400010972	4	39232098	0.000109522498990017	3.9605
NRRC	BTB-01308664	4	39244447	0.000140018976458232	3.8538
NRRC	BovineHD0400010975	4	39255041	0.000580515828776773	3.2362
NRRC	BovineHD0400010977	4	39270414	8.53387154914416e-05	4.0689
NRRC	BTB-01308655	4	39283065	0.000164268747178482	3.7844
NRRC	BovineHD0400010980	4	39293921	0.00459102830738287	2.3381
NRRC	BovineHD0400010983	4	39306825	3.84314623862014e-06	5.4153
NRRC	BovineHD0400010984	4	39312902	3.41084032555903e-06	5.4671
NRRC	BovineHD0400010989	4	39342929	0.0515202184036045	1.288
NRRC	BovineHD4100002805	4	39348335	0.34308450097662	0.4646
NRRC	BovineHD0400010997	4	39409433	0.285043595011984	0.5451
NRRC	BTB-01780264	4	39498957	7.76476184114879e-06	5.1099
NRRC	BovineHD0400011012	4	39502507	1.67880611869869e-06	5.775
NRRC	BovineHD0400011013	4	39508337	0.00505890617973237	2.2959
NRRC	BovineHD0400011017	4	39524650	1.13364613042814e-05	4.9455
NRRC	BovineHD0400011018	4	39528722	0.000534372901536069	3.2722
NRRC	BovineHD0400011019	4	39533394	0.000536357736710953	3.2705
NRRC	Hapmap43331-BTA-70083	4	39545464	0.450653150246573	0.3462
NRRC	BovineHD0400011026	4	39567241	0.000705643830778558	3.1514
NRRC	BovineHD0400011027	4	39571182	1.96376732935551e-06	5.7069
NRRC	BovineHD0400011029	4	39580162	0.000577952669758548	3.2381
NRRC	BovineHD0400011030	4	39586083	0.00131565673945622	2.8809
NRRC	BovineHD0400011034	4	39618797	3.72640066363455e-07	6.4287
NRRC	BovineHD0400011039	4	39648746	0.000381160805754062	3.4189
NRRC	BovineHD0400011040	4	39659039	1.13169165572863e-07	6.9463
NRRC	BovineHD0400011042	4	39669119	0.0001831316126413	3.7372
NRRC	BovineHD0400011043	4	39671292	0.00013088439816441	3.8831
NRRC	BovineHD0400011044	4	39673766	0.000197130308260233	3.7052
NRRC	BovineHD0400011045	4	39674751	0.000289388236099278	3.5385
NRRC	BovineHD0400011046	4	39676779	9.36210731616409e-05	4.0286
NRRC	BovineHD0400011047	4	39677834	0.000234260125049424	3.6303
NRRC	BovineHD0400011048	4	39681635	7.45134272529276e-05	4.1278
NRRC	BovineHD0400011050	4	39700613	0.0875279436441427	1.0579
NRRC	BovineHD0400011051	4	39710731	3.28225532135979e-08	7.4838
NRRC	BovineHD0400011052	4	39711734	4.94755941450283e-08	7.3056
NRRC	BovineHD0400011053	4	39717472	4.13955822507765e-07	6.383
NRRC	Hapmap53600-rs29010856	4	39719917	0.0009026802464648	3.0445
NRRC	BovineHD0400011054	4	39728052	0.000843886091918927	3.0737
NRRC	BovineHD0400011055	4	39731099	0.000131362005039054	3.8815
NRRC	BovineHD0400011058	4	39748902	0.0917961834744126	1.0372
NRRC	BovineHD0400011059	4	39754726	0.134185590883954	0.8723
NRRC	BovineHD0400011061	4	39772607	0.096410215379963	1.0159
NRRC	BovineHD0400011066	4	39806481	0.000281668372597494	3.5503
NRRC	Hapmap31165-BTA-155258	4	39815410	0.428057564266473	0.3685
NRRC	BovineHD0400011070	4	39831417	0.000176207512740652	3.754
NRRC	BovineHD0400011072	4	39836836	0.0004389523078854	3.3576
NRRC	BovineHD4100002807	4	39877261	0.000165519947556202	3.7811
NRRC	ARS-BFGL-NGS-113933	4	39889039	0.00117336465753465	2.9306
NRRC	BovineHD0400011081	4	39920459	0.00577618364120003	2.2384
NRRC	BovineHD0400011082	4	39932129	0.0558444639962911	1.253
NRRC	BovineHD0400011083	4	39937310	0.024745149378407	1.6065
NRRC	BovineHD0400011086	4	39955888	0.025922153777329	1.5863
NRRC	BovineHD0400011091	4	39974169	0.000485652030420667	3.3137
NRRC	BovineHD0400011094	4	39985793	0.0169400333629111	1.7711
NRRC	BTB-01930921	4	39987629	0.00054780313361	3.2614
NRRC	BovineHD0400011095	4	39994035	0.000652900087407217	3.1852
NRRC	BovineHD0400011097	4	40014517	0.000361695218578136	3.4417
NRRC	BovineHD0400011101	4	40024416	0.000198380351575233	3.7025
NRRC	BovineHD0400035990	4	40027522	0.0856729571940879	1.0672
NRRC	BovineHD0400011104	4	40036510	0.000391998100157689	3.4067
NRRC	BovineHD0400011106	4	40041132	0.000344738168272133	3.4625
NRRC	BovineHD0400011111	4	40060889	0.0213689901344102	1.6702
NRRC	BovineHD0400011112	4	40062837	0.0195452456754571	1.709
NRRC	ARS-BFGL-NGS-80648	4	40066281	0.0172369612596746	1.7635
NRRC	BovineHD0400011113	4	40067157	0.0319405113749069	1.4957
NRRC	BovineHD0400011114	4	40069042	0.0739802981643277	1.1309
NRRC	BovineHD0400011116	4	40076018	0.000541149412236453	3.2667
NRRC	BovineHD0400011118	4	40079733	2.23021381837632e-07	6.6517
NRRC	BovineHD0400011119	4	40081019	7.45336980264941e-07	6.1276
NRRC	BovineHD0400011120	4	40085648	7.27375272232376e-06	5.1382
NRRC	BovineHD0400011121	4	40087365	6.99133401087754e-07	6.1554
NRRC	BovineHD0400011123	4	40093983	2.10307909087801e-05	4.6771
NRRC	BTA-121625-no-rs	4	40101410	0.314379781873293	0.5025
NRRC	BovineHD0400011124	4	40104459	4.12567052363678e-06	5.3845
NRRC	BovineHD0400011129	4	40128935	1.85587710812868e-05	4.7315
NRRC	BovineHD0400011131	4	40136913	1.59572169634582e-05	4.797
NRRC	ARS-BFGL-NGS-116298	4	40137954	3.7544270824173e-05	4.4255
NRRC	BovineHD0400011134	4	40150093	1.23260477519603e-05	4.9092
NRRC	BovineHD0400011136	4	40156217	1.17808910837211e-05	4.9288
NRRC	BovineHD0400011137	4	40157712	1.34772015188028e-05	4.8704
NRRC	BovineHD0400011138	4	40158722	2.50786059415348e-05	4.6007
NRRC	BovineHD0400011139	4	40159676	2.87512902796537e-06	5.5413
NRRC	BovineHD0400011140	4	40160292	0.000543157694455464	3.2651
NRRC	BovineHD0400011141	4	40161108	1.05386819747357e-05	4.9772
NRRC	BovineHD0400011142	4	40164738	5.79237893674743e-05	4.2371
NRRC	BovineHD0400011145	4	40175794	0.00835202165395118	2.0782
NRRC	BovineHD0400011146	4	40179231	4.15737980784533e-06	5.3812
NRRC	BovineHD0400011147	4	40185130	0.0020125106704618	2.6963
NRRC	BovineHD0400011149	4	40195689	0.00206934560069892	2.6842
NRRC	BovineHD0400011150	4	40198897	0.00123700505613359	2.9076
NRRC	BovineHD0400011151	4	40201822	0.00360402692960042	2.4432
NRRC	BovineHD0400011152	4	40206749	0.0311582987916618	1.5064
NRRC	BovineHD0400011153	4	40211280	0.0352834321534699	1.4524
NRRC	BovineHD0400011154	4	40215932	2.30669100230061e-05	4.637
NRRC	BovineHD0400011155	4	40219283	0.00753221119257676	2.1231
NRRC	BovineHD0400011156	4	40221628	0.0726648866782994	1.1387
NRRC	BovineHD0400011162	4	40250336	0.000246553078143677	3.6081
NRRC	BovineHD0400011164	4	40259552	1.3322649613812e-06	5.8754
NRRC	BovineHD0400011165	4	40260802	0.902984293399746	0.0443
NRRC	BovineHD0400011166	4	40267527	1.92524726935933e-05	4.7155
NRRC	BovineHD0400035411	4	40270827	2.22131429919226e-05	4.6534
NRRC	BovineHD0400011168	4	40278138	2.00154546265499e-05	4.6986
NRRC	BovineHD0400011172	4	40295131	1.66327062855215e-05	4.779
NRRC	BovineHD0400011173	4	40296241	3.97484295545311e-05	4.4007
NRRC	BovineHD0400011174	4	40296779	4.89255312874353e-07	6.3105
NRRC	BovineHD0400011175	4	40298229	1.63652000200931e-05	4.7861
NRRC	BovineHD0400011176	4	40298925	1.87929223924047e-05	4.726
NRRC	BovineHD0400011177	4	40301170	2.7340578709743e-05	4.5632
NRRC	BovineHD0400011179	4	40302802	3.21077113256001e-05	4.4934
NRRC	BovineHD0400011180	4	40303954	0.00042322452760965	3.3734
NRRC	BTB-00176602	4	40305345	0.00106329731177148	2.9733
NRRC	BovineHD0400011181	4	40307619	0.0394626106148869	1.4038
NRRC	BovineHD0400011182	4	40312042	0.56214934827998	0.2501
NRRC	BovineHD0400011183	4	40315986	0.699961423070388	0.1549
NRRC	BovineHD0400011185	4	40324078	0.660467727357579	0.1801
NRRC	BovineHD0400011189	4	40339522	0.0442969113391927	1.3536
NRRC	BovineHD0400011191	4	40347922	6.25789705414617e-05	4.2036
NRRC	BovineHD0400011192	4	40351301	7.6211919220521e-05	4.118
NRRC	Hapmap50070-BTA-70041	4	40358616	3.89162545931283e-05	4.4099
NRRC	BovineHD0400011193	4	40362944	0.783637641689896	0.1059
NRRC	BovineHD0400011196	4	40374198	0.999760649483858	1e-04
NRRC	BovineHD0400011197	4	40375958	6.22529794710254e-06	5.2058
NRRC	BovineHD0400011198	4	40379411	0.00310737016654873	2.5076
NRRC	BovineHD0400011199	4	40381083	8.54130234098273e-06	5.0685
NRRC	BovineHD0400011200	4	40382413	0.00299070412802981	2.5242
NRRC	BovineHD0400011202	4	40391923	3.98858889800525e-05	4.3992
NRRC	BovineHD0400011204	4	40400456	1.54818338904663e-05	4.8102
NRRC	BovineHD0400011206	4	40408771	3.96800246385839e-07	6.4014
NRRC	BTB-00176574	4	40409928	0.0824635765530837	1.0837
NRRC	BovineHD0400011208	4	40415017	0.980774036499821	0.0084
NRRC	BovineHD0400011212	4	40429542	0.971603071461408	0.0125
NRRC	BovineHD0400011213	4	40433341	0.283514848666349	0.5474
NRRC	Hapmap43212-BTA-23629	4	40438857	0.192239881942569	0.7162
NRRC	BovineHD0400011223	4	40481776	0.00105917490548424	2.975
NRRC	BovineHD0400011224	4	40484436	0.0165030616338324	1.7824
NRRC	BovineHD0400011225	4	40490677	0.0527296090467319	1.2779
NRRC	BovineHD0400011226	4	40496151	0.0100971679852722	1.9958
NRRC	BovineHD0400011227	4	40501324	0.0384316583628974	1.4153
NRRC	BovineHD0400011229	4	40518549	4.52817392447236e-05	4.3441
NRRC	BovineHD0400011232	4	40532188	0.000416422201621032	3.3805
NRRC	BovineHD0400011237	4	40561837	4.7404754091005e-05	4.3242
NRRC	BovineHD0400011238	4	40568388	3.95089571397006e-05	4.4033
NRRC	BovineHD0400011245	4	40605431	0.00531520376030141	2.2745
NRRC	BovineHD4100002808	4	40632207	3.84315636377448e-05	4.4153
NRRC	BovineHD0400011253	4	40648491	0.0761551868585448	1.1183
NRRC	BovineHD0400011254	4	40653231	0.0727764250712629	1.138
NRRC	BovineHD0400011255	4	40655866	0.0837962186943794	1.0768
NRRC	BovineHD0400011256	4	40657815	0.251119267948217	0.6001
NRRC	BovineHD0400011259	4	40662188	0.017013841232047	1.7692
NRRC	BovineHD0400011260	4	40663772	0.0622680523629654	1.2057
NRRC	BovineHD0400011261	4	40664623	0.033890178797083	1.4699
NRRC	BovineHD0400011262	4	40665825	0.0517001327411096	1.2865
NRRC	BovineHD0400011263	4	40666819	0.0788404338301142	1.1033
NRRC	BovineHD0400011264	4	40667814	0.761372136073078	0.1184
NRRC	BovineHD0400011265	4	40671553	0.0773039043433568	1.1118
NRRC	BovineHD0400011266	4	40675288	0.107498008977929	0.9686
NRRC	BovineHD0400011267	4	40676444	0.0194619002796656	1.7108
NRRC	BovineHD0400011269	4	40681312	0.113340469951361	0.9456
NRRC	BovineHD0400011270	4	40682229	0.143299267309194	0.8438
NRRC	BovineHD0400011271	4	40682816	0.0593398512792072	1.2267
NRRC	BovineHD0400011273	4	40685012	0.187244053590239	0.7276
NRRC	BovineHD0400011274	4	40685761	0.0821815158652076	1.0852
NRRC	ARS-BFGL-NGS-113104	4	40703642	0.027622940432257	1.5587
NRRC	BovineHD0400011278	4	40706874	0.000236006680098594	3.6271
NRRC	BovineHD0400011279	4	40710029	0.20114680801028	0.6965
NRRC	BovineHD0400011282	4	40716812	0.241748402230611	0.6166
NRRC	BovineHD0400011283	4	40718176	2.51474786531656e-06	5.5995
NRRC	BovineHD0400011284	4	40721116	4.43227397723535e-06	5.3534
NRRC	BovineHD0400011285	4	40721756	1.49367853772089e-06	5.8257
NRRC	BovineHD0400011286	4	40726093	0.0113434851581503	1.9453
NRRC	BovineHD0400011287	4	40729782	2.17114667256236e-06	5.6633
NRRC	BovineHD0400011288	4	40734263	0.0128684051540348	1.8905
NRRC	BovineHD0400011290	4	40736165	0.0157881034081545	1.8017
NRRC	BovineHD0400011291	4	40743629	0.0145559231578032	1.837
NRRC	BTB-00176269	4	40746706	0.0565268859540629	1.2477
NRRC	BovineHD0400011292	4	40752141	0.0129227051332406	1.8886
NRRC	BovineHD0400011293	4	40753101	5.3654281663895e-06	5.2704
NRRC	BovineHD0400011295	4	40759667	9.70642418381974e-07	6.0129
NRRC	BovineHD0400011296	4	40765685	0.000791798379012396	3.1014
NRRC	BovineHD0400011297	4	40771212	0.0729040691217589	1.1372
NRRC	BovineHD0400011301	4	40791032	0.488223995213067	0.3114
NRRC	BovineHD0400011302	4	40796555	0.435318982535762	0.3612
NRRC	BovineHD0400011309	4	40826437	7.95536762029986e-05	4.0993
NRRC	BovineHD0400011310	4	40830686	0.000505974759862643	3.2959
NRRC	BovineHD0400011312	4	40835510	0.767627175828824	0.1148
NRRC	BovineHD0400011314	4	40846659	0.000288496034435255	3.5399
NRRC	BovineHD0400011315	4	40851266	0.00316315409971473	2.4999
NRRC	BovineHD0400011316	4	40856011	0.164787907598303	0.7831
NRRC	BovineHD0400011319	4	40874481	0.00561407384504613	2.2507
NRRC	BovineHD0400011321	4	40885072	0.102820832701278	0.9879
ICF	BTB-00178261	4	38257758	0.000323160364626549	3.4906
ICF	BovineHD0400010709	4	38261459	0.0122912395593669	1.9104
ICF	BovineHD0400010711	4	38262930	0.000231074505608028	3.6362
ICF	BovineHD0400010712	4	38264284	0.0239490579790136	1.6207
ICF	BovineHD0400010713	4	38266021	0.0122462112963761	1.912
ICF	BovineHD0400010714	4	38270465	0.000366960428442125	3.4354
ICF	BovineHD0400010715	4	38272239	0.016173020033932	1.7912
ICF	BovineHD0400010722	4	38286692	0.0216469744167601	1.6646
ICF	BovineHD0400010723	4	38289442	0.003244878728082	2.4888
ICF	BovineHD0400010724	4	38292013	0.0192394468563501	1.7158
ICF	BovineHD0400010727	4	38310093	0.233135459788702	0.6324
ICF	BTB-00178304	4	38335417	0.108484155562277	0.9646
ICF	BovineHD0400010733	4	38346837	0.00230099828208488	2.6381
ICF	BovineHD0400010734	4	38350758	0.00851824799614615	2.0696
ICF	BovineHD0400010736	4	38359100	0.00517442257805054	2.2861
ICF	BovineHD0400010737	4	38361794	0.0012751049761664	2.8945
ICF	BovineHD0400010738	4	38362412	0.000698236901109479	3.156
ICF	BovineHD0400010744	4	38381304	0.00759295730417145	2.1196
ICF	BovineHD0400010745	4	38422953	0.0262778166981088	1.5804
ICF	BovineHD0400010746	4	38424525	0.221514526259769	0.6546
ICF	BovineHD0400010748	4	38428704	0.128062483002424	0.8926
ICF	BovineHD0400010749	4	38431554	0.125625604873378	0.9009
ICF	ARS-BFGL-NGS-3245	4	38435198	0.180288385930942	0.744
ICF	BovineHD0400010750	4	38435961	0.201182043807369	0.6964
ICF	BovineHD0400010751	4	38436682	0.180418436368417	0.7437
ICF	BovineHD0400010752	4	38437556	0.166435094679981	0.7788
ICF	BovineHD0400010753	4	38438469	0.175175140485742	0.7565
ICF	BovineHD0400010754	4	38439861	0.151079956183742	0.8208
ICF	BovineHD0400010755	4	38441053	0.16336426561941	0.7868
ICF	BovineHD0400010756	4	38441792	0.167079001265442	0.7771
ICF	BovineHD0400010757	4	38442560	0.176099583357949	0.7542
ICF	BovineHD0400010758	4	38444091	0.155888911844707	0.8072
ICF	BovineHD0400010759	4	38445528	0.170763220146361	0.7676
ICF	BovineHD0400010760	4	38446181	0.179866203149421	0.7451
ICF	BovineHD0400010762	4	38449204	0.0337225128819887	1.4721
ICF	BovineHD0400010763	4	38451343	0.163334076460704	0.7869
ICF	BovineHD0400010765	4	38461516	0.200232257499159	0.6985
ICF	Hapmap24355-BTA-70234	4	38463233	0.802136156597578	0.0958
ICF	BovineHD0400010766	4	38465168	0.832741889525939	0.0795
ICF	BovineHD0400010767	4	38471543	0.16174006517593	0.7912
ICF	BTA-70238-no-rs	4	38486244	0.602116802122232	0.2203
ICF	BovineHD0400010772	4	38491489	0.164909498778348	0.7828
ICF	BovineHD0400010773	4	38495836	0.172832639513321	0.7624
ICF	BovineHD0400010774	4	38499018	0.116075443495863	0.9353
ICF	BovineHD0400010775	4	38500577	0.849240344526648	0.071
ICF	BovineHD0400010777	4	38505455	0.974154666969107	0.0114
ICF	BovineHD0400010778	4	38509341	0.235850203322548	0.6274
ICF	BovineHD0400010779	4	38512685	0.952238249952891	0.0213
ICF	BovineHD0400010780	4	38516487	0.00167466821192272	2.7761
ICF	BovineHD0400010781	4	38517930	0.00294631751726992	2.5307
ICF	BovineHD0400010782	4	38518758	0.00259091736838366	2.5865
ICF	BovineHD0400010783	4	38520283	0.901479805715636	0.045
ICF	BovineHD0400010785	4	38533539	0.829856158568487	0.081
ICF	BovineHD0400010786	4	38536480	0.00181697860772183	2.7407
ICF	BovineHD0400010787	4	38538545	0.849083638509086	0.071
ICF	BovineHD0400010788	4	38539462	0.00129253357165673	2.8886
ICF	BovineHD0400010789	4	38542160	0.0030475394855559	2.5161
ICF	BovineHD0400010790	4	38543320	0.00189222812033839	2.723
ICF	BovineHD0400010791	4	38543855	0.0104762472679559	1.9798
ICF	BovineHD0400010792	4	38544621	0.894990881267914	0.0482
ICF	BovineHD0400010793	4	38545621	0.00620856064124523	2.207
ICF	BovineHD0400010794	4	38547412	0.0100709795790649	1.9969
ICF	BovineHD0400010795	4	38547891	0.00648138062512323	2.1883
ICF	BTA-70243-no-rs	4	38548833	0.0227608211154056	1.6428
ICF	BovineHD0400010798	4	38555018	0.667364111890632	0.1756
ICF	BovineHD0400010799	4	38556112	0.980614516216091	0.0085
ICF	BovineHD0400010800	4	38556942	0.890010235198897	0.0506
ICF	BovineHD0400010801	4	38557481	0.829232517088439	0.0813
ICF	BovineHD0400010802	4	38560080	0.870841539173072	0.0601
ICF	BovineHD0400010803	4	38561028	0.941093623479335	0.0264
ICF	BovineHD0400010804	4	38561608	0.889536111188567	0.0508
ICF	BovineHD0400010805	4	38562546	0.865490525689925	0.0627
ICF	BovineHD0400010806	4	38563472	0.0100448517003888	1.9981
ICF	BovineHD0400010807	4	38564424	0.00784035902653736	2.1057
ICF	BovineHD0400010808	4	38565267	0.00631489174781645	2.1996
ICF	BovineHD0400010809	4	38566232	0.00666384855367651	2.1763
ICF	BovineHD0400010810	4	38566848	0.00777092168320339	2.1095
ICF	BovineHD0400010811	4	38567326	0.00642674628103071	2.192
ICF	BovineHD0400010812	4	38567939	0.00202199568509119	2.6942
ICF	BovineHD0400010813	4	38569012	0.00806869452944681	2.0932
ICF	BovineHD0400010814	4	38570544	0.00418639098558088	2.3782
ICF	BovineHD0400010815	4	38571065	0.00677920438734587	2.1688
ICF	ARS-BFGL-NGS-119322	4	38573157	0.010285152687171	1.9878
ICF	BovineHD0400010816	4	38575761	0.00396494796795765	2.4018
ICF	BovineHD0400010817	4	38576731	0.00587761640183182	2.2308
ICF	BovineHD0400010818	4	38577828	0.00484839144720955	2.3144
ICF	BovineHD0400010819	4	38579226	0.00306339070373074	2.5138
ICF	BovineHD0400010821	4	38588264	0.00295976240620472	2.5287
ICF	BovineHD0400010822	4	38594010	0.662497382810833	0.1788
ICF	BovineHD0400010823	4	38595889	0.967537077710807	0.0143
ICF	BovineHD0400010828	4	38613517	0.899738209863964	0.0459
ICF	BovineHD0400010835	4	38634344	0.0124904079228577	1.9034
ICF	BovineHD0400010836	4	38635777	0.00435430205370575	2.3611
ICF	BovineHD0400010838	4	38643800	0.14004886519391	0.8537
ICF	BovineHD0400010839	4	38645128	0.000360733052620124	3.4428
ICF	BovineHD0400010840	4	38648525	0.00037613323022647	3.4247
ICF	BTA-70244-no-rs	4	38653121	0.195912317976869	0.7079
ICF	BovineHD0400010841	4	38653811	0.043283658899738	1.3637
ICF	BovineHD0400010842	4	38655312	0.429807861829519	0.3667
ICF	BovineHD0400010843	4	38656174	0.479545219870804	0.3192
ICF	BovineHD0400010844	4	38660809	0.321110777921431	0.4933
ICF	BovineHD0400010845	4	38664877	0.836254599642246	0.0777
ICF	BovineHD0400010847	4	38673265	0.304670467653415	0.5162
ICF	BovineHD0400010848	4	38675728	0.957734534627827	0.0188
ICF	Hapmap33665-BTA-142069	4	38680360	0.562689002946723	0.2497
ICF	BovineHD0400010849	4	38684443	0.777574654169437	0.1093
ICF	BovineHD0400010851	4	38691328	0.714085853844986	0.1462
ICF	BovineHD0400010853	4	38696297	0.000841162640631587	3.0751
ICF	BovineHD0400010854	4	38698913	0.0848025896544735	1.0716
ICF	BovineHD0400010858	4	38721162	2.83931770903075e-05	4.5468
ICF	BovineHD0400010862	4	38740350	9.27529869138514e-06	5.0327
ICF	BovineHD0400010863	4	38747008	4.07904363130746e-05	4.3894
ICF	Hapmap46435-BTA-70245	4	38762924	0.596557157867882	0.2243
ICF	BTB-00178575	4	38793655	1.74628931617175e-10	9.7579
ICF	UA-IFASA-6877	4	38819398	0.439626892559229	0.3569
ICF	BovineHD0400010879	4	38838092	0.393100349703342	0.4055
ICF	BTB-00178603	4	38842560	0.689104070052042	0.1617
ICF	BovineHD0400010882	4	38853009	0.695743995699938	0.1576
ICF	BovineHD0400010883	4	38853988	0.40658794694825	0.3908
ICF	BovineHD0400010886	4	38881517	0.211189556145152	0.6753
ICF	BovineHD0400010888	4	38888887	0.000296505225852009	3.528
ICF	BovineHD0400010889	4	38892761	0.000585458168755243	3.2325
ICF	BTB-00484017	4	38908495	0.0269741844204267	1.5691
ICF	BovineHD0400010891	4	38909319	0.928847931494124	0.0321
ICF	BovineHD0400010892	4	38915342	0.84055234539625	0.0754
ICF	BovineHD0400010894	4	38927430	0.77627171634412	0.11
ICF	BovineHD0400010904	4	38968848	0.393155748540805	0.4054
ICF	BovineHD0400010908	4	38981574	0.731089841181823	0.136
ICF	BovineHD0400010914	4	39011023	0.126740053589722	0.8971
ICF	BovineHD0400010916	4	39017241	0.284188609463242	0.5464
ICF	BovineHD0400010917	4	39025252	0.788790004110632	0.103
ICF	BovineHD0400010925	4	39045824	0.0466473755772334	1.3312
ICF	BovineHD0400010926	4	39049106	0.0255311318626577	1.5929
ICF	BovineHD0400010938	4	39092021	0.00146008708926675	2.8356
ICF	BovineHD0400010939	4	39096887	0.0101204974780454	1.9948
ICF	BovineHD0400010941	4	39099624	0.00999277705029846	2.0003
ICF	Hapmap24263-BTA-161141	4	39120348	0.00153002321328354	2.8153
ICF	BovineHD0400010946	4	39136968	0.0490329935733692	1.3095
ICF	BovineHD0400010947	4	39137429	0.0270987131319653	1.5671
ICF	BovineHD0400010948	4	39140380	0.0521219789200323	1.283
ICF	BovineHD0400010949	4	39142091	0.0338565886893697	1.4704
ICF	BovineHD0400010950	4	39152916	0.0184559251240299	1.7339
ICF	BovineHD0400010951	4	39153576	0.114483367655128	0.9413
ICF	BovineHD0400010952	4	39157887	0.0272306983275454	1.5649
ICF	BovineHD0400010954	4	39169525	0.229705445246437	0.6388
ICF	BovineHD0400010955	4	39173969	0.0237504495949953	1.6243
ICF	BovineHD0400010956	4	39177300	0.135227773566618	0.8689
ICF	BovineHD0400010957	4	39182048	0.0777572297965338	1.1093
ICF	BovineHD0400010958	4	39182669	0.0516281039940672	1.2871
ICF	BovineHD0400010959	4	39183261	0.0489182057456591	1.3105
ICF	BovineHD0400010960	4	39183901	0.733497770490974	0.1346
ICF	BovineHD0400010961	4	39188336	0.0796437072206932	1.0988
ICF	BovineHD0400010962	4	39194121	0.188047607279565	0.7257
ICF	ARS-BFGL-NGS-115775	4	39210733	9.45707909929785e-06	5.0242
ICF	BovineHD0400010964	4	39211697	9.9602708809354e-07	6.0017
ICF	BovineHD0400010966	4	39213491	8.80997113388617e-07	6.055
ICF	BovineHD0400010967	4	39214767	0.0351618763292056	1.4539
ICF	BovineHD0400010968	4	39216158	5.24727315949024e-07	6.2801
ICF	BovineHD0400010969	4	39218302	6.52001464004893e-07	6.1858
ICF	BovineHD0400010971	4	39229412	8.03441828518182e-07	6.095
ICF	BovineHD0400010972	4	39232098	1.67049769425116e-06	5.7772
ICF	BTB-01308664	4	39244447	1.55515289821487e-06	5.8082
ICF	BovineHD0400010975	4	39255041	2.44117554086592e-05	4.6124
ICF	BovineHD0400010977	4	39270414	6.25723830411753e-07	6.2036
ICF	BTB-01308655	4	39283065	2.42598590579949e-07	6.6151
ICF	BovineHD0400010980	4	39293921	0.00310535867234999	2.5079
ICF	BovineHD0400010983	4	39306825	8.2210171736239e-05	4.0851
ICF	BovineHD0400010984	4	39312902	0.000180102712478725	3.7445
ICF	BovineHD0400010989	4	39342929	0.0336305994801206	1.4733
ICF	BovineHD4100002805	4	39348335	0.656704997707301	0.1826
ICF	BovineHD0400010997	4	39409433	0.00734161844857212	2.1342
ICF	BTB-01780264	4	39498957	0.014531767608281	1.8377
ICF	BovineHD0400011012	4	39502507	0.106953226416954	0.9708
ICF	BovineHD0400011013	4	39508337	0.531088087728923	0.2748
ICF	BovineHD0400011017	4	39524650	0.449933215657148	0.3469
ICF	BovineHD0400011018	4	39528722	0.0167841243996401	1.7751
ICF	BovineHD0400011019	4	39533394	0.0155132494706049	1.8093
ICF	Hapmap43331-BTA-70083	4	39545464	0.000237486936288853	3.6244
ICF	BovineHD0400011026	4	39567241	0.00371376310998639	2.4302
ICF	BovineHD0400011027	4	39571182	0.00519845210286651	2.2841
ICF	BovineHD0400011029	4	39580162	0.00737674640431834	2.1321
ICF	BovineHD0400011030	4	39586083	0.0509598780412238	1.2928
ICF	BovineHD0400011034	4	39618797	0.0167978302027986	1.7747
ICF	BovineHD0400011039	4	39648746	0.497747222087233	0.303
ICF	BovineHD0400011040	4	39659039	0.320720846968991	0.4939
ICF	BovineHD0400011042	4	39669119	0.458857874905282	0.3383
ICF	BovineHD0400011043	4	39671292	0.480104593570463	0.3187
ICF	BovineHD0400011044	4	39673766	0.534897933442773	0.2717
ICF	BovineHD0400011045	4	39674751	0.473477347215187	0.3247
ICF	BovineHD0400011046	4	39676779	0.410386129306037	0.3868
ICF	BovineHD0400011047	4	39677834	0.45053311585106	0.3463
ICF	BovineHD0400011048	4	39681635	0.420175108524694	0.3766
ICF	BovineHD0400011050	4	39700613	0.0408802401180133	1.3885
ICF	BovineHD0400011051	4	39710731	0.0141579203253429	1.849
ICF	BovineHD0400011052	4	39711734	0.217871594123114	0.6618
ICF	BovineHD0400011053	4	39717472	0.101124805986844	0.9951
ICF	Hapmap53600-rs29010856	4	39719917	0.668746791684231	0.1747
ICF	BovineHD0400011054	4	39728052	0.00851324347772517	2.0699
ICF	BovineHD0400011055	4	39731099	0.279583927041792	0.5535
ICF	BovineHD0400011058	4	39748902	0.0834748042815756	1.0784
ICF	BovineHD0400011059	4	39754726	0.102085225143153	0.991
ICF	BovineHD0400011061	4	39772607	0.15025651656865	0.8232
ICF	BovineHD0400011066	4	39806481	0.0205808958467574	1.6865
ICF	Hapmap31165-BTA-155258	4	39815410	0.649565425005483	0.1874
ICF	BovineHD0400011070	4	39831417	0.0551689208428736	1.2583
ICF	BovineHD0400011072	4	39836836	0.0440968770332847	1.3556
ICF	BovineHD4100002807	4	39877261	0.0908759315137196	1.0416
ICF	ARS-BFGL-NGS-113933	4	39889039	0.0204719589698727	1.6888
ICF	BovineHD0400011081	4	39920459	0.799663020643416	0.0971
ICF	BovineHD0400011082	4	39932129	0.141261051904945	0.85
ICF	BovineHD0400011083	4	39937310	0.846733767493179	0.0723
ICF	BovineHD0400011086	4	39955888	0.415693044009411	0.3812
ICF	BovineHD0400011091	4	39974169	0.173621389884753	0.7604
ICF	BovineHD0400011094	4	39985793	0.377559115197167	0.423
ICF	BTB-01930921	4	39987629	0.109787936711412	0.9594
ICF	BovineHD0400011095	4	39994035	0.178055969748856	0.7494
ICF	BovineHD0400011097	4	40014517	0.245995415853092	0.6091
ICF	BovineHD0400011101	4	40024416	0.536742091913557	0.2702
ICF	BovineHD0400035990	4	40027522	0.502195288363892	0.2991
ICF	BovineHD0400011104	4	40036510	0.54807359954	0.2612
ICF	BovineHD0400011106	4	40041132	0.285043595011984	0.5451
ICF	BovineHD0400011111	4	40060889	0.552277975135439	0.2578
ICF	BovineHD0400011112	4	40062837	0.531743973981914	0.2743
ICF	ARS-BFGL-NGS-80648	4	40066281	0.581321543014059	0.2356
ICF	BovineHD0400011113	4	40067157	0.43526013975055	0.3613
ICF	BovineHD0400011114	4	40069042	0.486093331898597	0.3133
ICF	BovineHD0400011116	4	40076018	0.00264685149432438	2.5773
ICF	BovineHD0400011118	4	40079733	0.000360321429167732	3.4433
ICF	BovineHD0400011119	4	40081019	0.000134262324483259	3.872
ICF	BovineHD0400011120	4	40085648	0.0764369030433451	1.1167
ICF	BovineHD0400011121	4	40087365	0.000166182071300244	3.7794
ICF	BovineHD0400011123	4	40093983	0.173747839237216	0.7601
ICF	BTA-121625-no-rs	4	40101410	0.0750858397483977	1.1244
ICF	BovineHD0400011124	4	40104459	5.65900951621787e-05	4.2473
ICF	BovineHD0400011129	4	40128935	0.0500879927343007	1.3003
ICF	BovineHD0400011131	4	40136913	0.000804460382868227	3.0945
ICF	ARS-BFGL-NGS-116298	4	40137954	0.239384764608455	0.6209
ICF	BovineHD0400011134	4	40150093	0.0010310945090858	2.9867
ICF	BovineHD0400011136	4	40156217	0.00195645318937261	2.7085
ICF	BovineHD0400011137	4	40157712	0.000680903124820689	3.1669
ICF	BovineHD0400011138	4	40158722	0.00159646541717126	2.7968
ICF	BovineHD0400011139	4	40159676	0.00120332245196363	2.9196
ICF	BovineHD0400011140	4	40160292	2.48580793257402e-05	4.6045
ICF	BovineHD0400011141	4	40161108	0.00058697011983797	3.2314
ICF	BovineHD0400011142	4	40164738	0.0739641400559505	1.131
ICF	BovineHD0400011145	4	40175794	0.0314408158067665	1.5025
ICF	BovineHD0400011146	4	40179231	0.134862300288567	0.8701
ICF	BovineHD0400011147	4	40185130	0.0574388263231262	1.2408
ICF	BovineHD0400011149	4	40195689	0.0499361229610571	1.3016
ICF	BovineHD0400011150	4	40198897	0.0764867058046576	1.1164
ICF	BovineHD0400011151	4	40201822	0.0548526415601444	1.2608
ICF	BovineHD0400011152	4	40206749	0.087639153042474	1.0573
ICF	BovineHD0400011153	4	40211280	0.0754956664909981	1.1221
ICF	BovineHD0400011154	4	40215932	0.000679414907126772	3.1679
ICF	BovineHD0400011155	4	40219283	0.0499711355080147	1.3013
ICF	BovineHD0400011156	4	40221628	0.105697758597928	0.9759
ICF	BovineHD0400011162	4	40250336	0.0399240026974235	1.3988
ICF	BovineHD0400011164	4	40259552	0.078908539821262	1.1029
ICF	BovineHD0400011165	4	40260802	0.864232350289849	0.0634
ICF	BovineHD0400011166	4	40267527	0.137966727521521	0.8602
ICF	BovineHD0400035411	4	40270827	0.223257282820843	0.6512
ICF	BovineHD0400011168	4	40278138	0.132814283167168	0.8768
ICF	BovineHD0400011172	4	40295131	0.186343090705777	0.7297
ICF	BovineHD0400011173	4	40296241	0.126963864418807	0.8963
ICF	BovineHD0400011174	4	40296779	0.0249961611520037	1.6021
ICF	BovineHD0400011175	4	40298229	0.0027647569812166	2.5583
ICF	BovineHD0400011176	4	40298925	0.00087784045214626	3.0566
ICF	BovineHD0400011177	4	40301170	0.132428154632861	0.878
ICF	BovineHD0400011179	4	40302802	0.116005862753825	0.9355
ICF	BovineHD0400011180	4	40303954	0.129673655430061	0.8871
ICF	BTB-00176602	4	40305345	0.0164446563617025	1.784
ICF	BovineHD0400011181	4	40307619	0.00128804385324152	2.8901
ICF	BovineHD0400011182	4	40312042	0.000317631764653211	3.4981
ICF	BovineHD0400011183	4	40315986	0.000269926102368763	3.5688
ICF	BovineHD0400011185	4	40324078	0.000120438827111094	3.9192
ICF	BovineHD0400011189	4	40339522	6.42079008693114e-05	4.1924
ICF	BovineHD0400011191	4	40347922	0.986597001531381	0.0059
ICF	BovineHD0400011192	4	40351301	0.983485993787184	0.0072
ICF	Hapmap50070-BTA-70041	4	40358616	0.863839240933139	0.0636
ICF	BovineHD0400011193	4	40362944	0.000125126922386737	3.9026
ICF	BovineHD0400011196	4	40374198	0.0178541864037801	1.7483
ICF	BovineHD0400011197	4	40375958	0.420348060916581	0.3764
ICF	BovineHD0400011198	4	40379411	0.0747429913191137	1.1264
ICF	BovineHD0400011199	4	40381083	0.557639586883438	0.2536
ICF	BovineHD0400011200	4	40382413	0.0140014286692008	1.8538
ICF	BovineHD0400011202	4	40391923	0.734928722244453	0.1338
ICF	BovineHD0400011204	4	40400456	0.827985557404064	0.082
ICF	BovineHD0400011206	4	40408771	0.0143915636985202	1.8419
ICF	BTB-00176574	4	40409928	0.0139353835539735	1.8559
ICF	BovineHD0400011208	4	40415017	0.017027711591272	1.7688
ICF	BovineHD0400011212	4	40429542	0.00760651596099738	2.1188
ICF	BovineHD0400011213	4	40433341	0.000479705336037704	3.319
ICF	Hapmap43212-BTA-23629	4	40438857	0.00136494317667597	2.8649
ICF	BovineHD0400011223	4	40481776	0.000360595795952986	3.443
ICF	BovineHD0400011224	4	40484436	0.000966627207075784	3.0147
ICF	BovineHD0400011225	4	40490677	0.00509977886824945	2.2924
ICF	BovineHD0400011226	4	40496151	0.000723824609589366	3.1404
ICF	BovineHD0400011227	4	40501324	0.00124003121583996	2.9066
ICF	BovineHD0400011229	4	40518549	0.000837845053499728	3.0768
ICF	BovineHD0400011232	4	40532188	7.93222472699311e-05	4.1006
ICF	BovineHD0400011237	4	40561837	0.00030425383868592	3.5168
ICF	BovineHD0400011238	4	40568388	8.58709583064441e-05	4.0662
ICF	BovineHD0400011245	4	40605431	0.000754094576452483	3.1226
ICF	BovineHD4100002808	4	40632207	7.00399947862065e-05	4.1547
ICF	BovineHD0400011253	4	40648491	0.217274861440133	0.663
ICF	BovineHD0400011254	4	40653231	0.273363109536452	0.5633
ICF	BovineHD0400011255	4	40655866	0.307173629835342	0.5126
ICF	BovineHD0400011256	4	40657815	0.598917150067612	0.2226
ICF	BovineHD0400011259	4	40662188	0.327638744519279	0.4846
ICF	BovineHD0400011260	4	40663772	0.534437393831589	0.2721
ICF	BovineHD0400011261	4	40664623	0.502704974860714	0.2987
ICF	BovineHD0400011262	4	40665825	0.542227432878689	0.2658
ICF	BovineHD0400011263	4	40666819	0.226234778734982	0.6454
ICF	BovineHD0400011264	4	40667814	0.364355284744833	0.4385
ICF	BovineHD0400011265	4	40671553	0.586746828000283	0.2315
ICF	BovineHD0400011266	4	40675288	0.695448387252245	0.1577
ICF	BovineHD0400011267	4	40676444	0.180190893831111	0.7443
ICF	BovineHD0400011269	4	40681312	0.737717951690856	0.1321
ICF	BovineHD0400011270	4	40682229	0.603022446528251	0.2197
ICF	BovineHD0400011271	4	40682816	0.371696349223575	0.4298
ICF	BovineHD0400011273	4	40685012	0.624089817484483	0.2048
ICF	BovineHD0400011274	4	40685761	0.332553453760473	0.4781
ICF	ARS-BFGL-NGS-113104	4	40703642	0.545345943973227	0.2633
ICF	BovineHD0400011278	4	40706874	0.0561140319692153	1.2509
ICF	BovineHD0400011279	4	40710029	0.737717951690856	0.1321
ICF	BovineHD0400011282	4	40716812	0.124813208435501	0.9037
ICF	BovineHD0400011283	4	40718176	0.0301030045222973	1.5214
ICF	BovineHD0400011284	4	40721116	0.00186683254598772	2.7289
ICF	BovineHD0400011285	4	40721756	0.0294712779431957	1.5306
ICF	BovineHD0400011286	4	40726093	0.489856719448897	0.3099
ICF	BovineHD0400011287	4	40729782	0.0163506930481669	1.7865
ICF	BovineHD0400011288	4	40734263	0.230171048227149	0.6379
ICF	BovineHD0400011290	4	40736165	0.231766922489563	0.6349
ICF	BovineHD0400011291	4	40743629	0.241145925580132	0.6177
ICF	BTB-00176269	4	40746706	0.876750249540208	0.0571
ICF	BovineHD0400011292	4	40752141	0.480850978416885	0.318
ICF	BovineHD0400011293	4	40753101	0.0252624204314596	1.5975
ICF	BovineHD0400011295	4	40759667	0.00119493071139606	2.9227
ICF	BovineHD0400011296	4	40765685	0.174634912570109	0.7579
ICF	BovineHD0400011297	4	40771212	0.24190924148664	0.6163
ICF	BovineHD0400011301	4	40791032	0.257533675436962	0.5892
ICF	BovineHD0400011302	4	40796555	0.141937965757033	0.8479
ICF	BovineHD0400011309	4	40826437	0.0152720132120341	1.8161
ICF	BovineHD0400011310	4	40830686	0.2161591590732	0.6652
ICF	BovineHD0400011312	4	40835510	0.566676662435362	0.2467
ICF	BovineHD0400011314	4	40846659	0.175876109511002	0.7548
ICF	BovineHD0400011315	4	40851266	0.0113887985797009	1.9435
ICF	BovineHD0400011316	4	40856011	0.639595394855554	0.1941
ICF	BovineHD0400011319	4	40874481	0.0549663274162711	1.2599
ICF	BovineHD0400011321	4	40885072	0.143956240847492	0.8418
IFLC	BTB-00178261	4	38257758	1.01734688485706e-09	8.9925
IFLC	BovineHD0400010709	4	38261459	2.69373589328599e-06	5.5696
IFLC	BovineHD0400010711	4	38262930	1.18185931297475e-08	7.9274
IFLC	BovineHD0400010712	4	38264284	1.41887703218576e-06	5.8481
IFLC	BovineHD0400010713	4	38266021	3.16476881445349e-06	5.4997
IFLC	BovineHD0400010714	4	38270465	2.9318516986758e-08	7.5329
IFLC	BovineHD0400010715	4	38272239	5.74607351610278e-06	5.2406
IFLC	BovineHD0400010722	4	38286692	4.72004662553835e-06	5.3261
IFLC	BovineHD0400010723	4	38289442	0.000978727080298449	3.0093
IFLC	BovineHD0400010724	4	38292013	2.40417934971062e-06	5.619
IFLC	BovineHD0400010727	4	38310093	0.204978344248775	0.6883
IFLC	BTB-00178304	4	38335417	3.00972518838372e-05	4.5215
IFLC	BovineHD0400010733	4	38346837	0.000422110144575393	3.3746
IFLC	BovineHD0400010734	4	38350758	0.00108184178052203	2.9658
IFLC	BovineHD0400010736	4	38359100	0.00128983800975701	2.8895
IFLC	BovineHD0400010737	4	38361794	0.000160055315132235	3.7957
IFLC	BovineHD0400010738	4	38362412	5.36207826112719e-05	4.2707
IFLC	BovineHD0400010744	4	38381304	3.03617653270221e-05	4.5177
IFLC	BovineHD0400010745	4	38422953	6.42349361722624e-05	4.1922
IFLC	BovineHD0400010746	4	38424525	0.0155047285837118	1.8095
IFLC	BovineHD0400010748	4	38428704	0.0122704390832011	1.9111
IFLC	BovineHD0400010749	4	38431554	0.0162749734655819	1.7885
IFLC	ARS-BFGL-NGS-3245	4	38435198	0.00180776837479435	2.7429
IFLC	BovineHD0400010750	4	38435961	0.00250614655545699	2.601
IFLC	BovineHD0400010751	4	38436682	0.00261315998593333	2.5828
IFLC	BovineHD0400010752	4	38437556	0.00228196035788903	2.6417
IFLC	BovineHD0400010753	4	38438469	0.00313464190169923	2.5038
IFLC	BovineHD0400010754	4	38439861	0.00309933131362148	2.5087
IFLC	BovineHD0400010755	4	38441053	0.00328487081393368	2.4835
IFLC	BovineHD0400010756	4	38441792	0.00216205223383214	2.6651
IFLC	BovineHD0400010757	4	38442560	0.00286587771589444	2.5427
IFLC	BovineHD0400010758	4	38444091	0.00269327414708666	2.5697
IFLC	BovineHD0400010759	4	38445528	0.00277744327281796	2.5564
IFLC	BovineHD0400010760	4	38446181	0.00307632516329548	2.512
IFLC	BovineHD0400010762	4	38449204	1.88648313740775e-07	6.7243
IFLC	BovineHD0400010763	4	38451343	0.0295682926678358	1.5292
IFLC	BovineHD0400010765	4	38461516	0.0209994808000501	1.6778
IFLC	Hapmap24355-BTA-70234	4	38463233	0.0749714144828418	1.1251
IFLC	BovineHD0400010766	4	38465168	0.0737060025918934	1.1325
IFLC	BovineHD0400010767	4	38471543	0.958132897398663	0.0186
IFLC	BTA-70238-no-rs	4	38486244	0.051472329875493	1.2884
IFLC	BovineHD0400010772	4	38491489	0.854650310216619	0.0682
IFLC	BovineHD0400010773	4	38495836	0.774127074979251	0.1112
IFLC	BovineHD0400010774	4	38499018	0.899184166586732	0.0462
IFLC	BovineHD0400010775	4	38500577	0.0977794216177967	1.0098
IFLC	BovineHD0400010777	4	38505455	0.122328058448571	0.9125
IFLC	BovineHD0400010778	4	38509341	0.0493902739638769	1.3064
IFLC	BovineHD0400010779	4	38512685	0.105052983143459	0.9786
IFLC	BovineHD0400010780	4	38516487	0.00374822614075189	2.4262
IFLC	BovineHD0400010781	4	38517930	0.00968535054087327	2.0139
IFLC	BovineHD0400010782	4	38518758	0.0054577588003956	2.263
IFLC	BovineHD0400010783	4	38520283	0.0917769354425072	1.0373
IFLC	BovineHD0400010785	4	38533539	0.14663506592045	0.8338
IFLC	BovineHD0400010786	4	38536480	0.00398004512179776	2.4001
IFLC	BovineHD0400010787	4	38538545	0.181232831316119	0.7418
IFLC	BovineHD0400010788	4	38539462	0.00660185509274828	2.1803
IFLC	BovineHD0400010789	4	38542160	0.00605208605416967	2.2181
IFLC	BovineHD0400010790	4	38543320	0.00741865670788339	2.1297
IFLC	BovineHD0400010791	4	38543855	0.0233636132768939	1.6315
IFLC	BovineHD0400010792	4	38544621	0.165670975009417	0.7808
IFLC	BovineHD0400010793	4	38545621	0.0168848620842752	1.7725
IFLC	BovineHD0400010794	4	38547412	0.0148772899295429	1.8275
IFLC	BovineHD0400010795	4	38547891	0.019472301438568	1.7106
IFLC	BTA-70243-no-rs	4	38548833	0.042188741456286	1.3748
IFLC	BovineHD0400010798	4	38555018	0.173874357407611	0.7598
IFLC	BovineHD0400010799	4	38556112	0.163273710766087	0.7871
IFLC	BovineHD0400010800	4	38556942	0.0998417363113647	1.0007
IFLC	BovineHD0400010801	4	38557481	0.195774111685779	0.7082
IFLC	BovineHD0400010802	4	38560080	0.222536262715219	0.6526
IFLC	BovineHD0400010803	4	38561028	0.167663195457657	0.7756
IFLC	BovineHD0400010804	4	38561608	0.114966082060622	0.9394
IFLC	BovineHD0400010805	4	38562546	0.184319388541174	0.7344
IFLC	BovineHD0400010806	4	38563472	0.00859867895405415	2.0656
IFLC	BovineHD0400010807	4	38564424	0.00736355578361428	2.1329
IFLC	BovineHD0400010808	4	38565267	0.00694205182971671	2.1585
IFLC	BovineHD0400010809	4	38566232	0.00692956143219949	2.1593
IFLC	BovineHD0400010810	4	38566848	0.00639571309349867	2.1941
IFLC	BovineHD0400010811	4	38567326	0.00570769488992325	2.2435
IFLC	BovineHD0400010812	4	38567939	0.00444958324965478	2.3517
IFLC	BovineHD0400010813	4	38569012	0.00680781062666978	2.167
IFLC	BovineHD0400010814	4	38570544	0.00443287802462682	2.3533
IFLC	BovineHD0400010815	4	38571065	0.00668395784049239	2.175
IFLC	ARS-BFGL-NGS-119322	4	38573157	0.0365457196451784	1.4372
IFLC	BovineHD0400010816	4	38575761	0.00458386042914118	2.3388
IFLC	BovineHD0400010817	4	38576731	0.00575679163252601	2.2398
IFLC	BovineHD0400010818	4	38577828	0.00605024486216256	2.2182
IFLC	BovineHD0400010819	4	38579226	0.00407301653587199	2.3901
IFLC	BovineHD0400010821	4	38588264	0.00412869905898959	2.3842
IFLC	BovineHD0400010822	4	38594010	0.217722300576811	0.6621
IFLC	BovineHD0400010823	4	38595889	0.166741483695216	0.778
IFLC	BovineHD0400010828	4	38613517	0.249677137463708	0.6026
IFLC	BovineHD0400010835	4	38634344	0.00199701678183449	2.6996
IFLC	BovineHD0400010836	4	38635777	0.00108642867547568	2.964
IFLC	BovineHD0400010838	4	38643800	0.0526807816475772	1.2783
IFLC	BovineHD0400010839	4	38645128	0.00115945892130503	2.9357
IFLC	BovineHD0400010840	4	38648525	0.000940158680051638	3.0268
IFLC	BTA-70244-no-rs	4	38653121	0.112704385958077	0.9481
IFLC	BovineHD0400010841	4	38653811	0.0544249303298342	1.2642
IFLC	BovineHD0400010842	4	38655312	0.642243030752614	0.1923
IFLC	BovineHD0400010843	4	38656174	0.693528062653427	0.1589
IFLC	BovineHD0400010844	4	38660809	0.0971533089628596	1.0125
IFLC	BovineHD0400010845	4	38664877	0.37314330557192	0.4281
IFLC	BovineHD0400010847	4	38673265	0.119810395939881	0.9215
IFLC	BovineHD0400010848	4	38675728	0.586196365387492	0.232
IFLC	Hapmap33665-BTA-142069	4	38680360	0.348197861647523	0.4582
IFLC	BovineHD0400010849	4	38684443	0.560801306972677	0.2512
IFLC	BovineHD0400010851	4	38691328	0.652085882292074	0.1857
IFLC	BovineHD0400010853	4	38696297	4.00237996295248e-05	4.3977
IFLC	BovineHD0400010854	4	38698913	0.0375335522092216	1.4256
IFLC	BovineHD0400010858	4	38721162	1.46635298768202e-10	9.8338
IFLC	BovineHD0400010862	4	38740350	1.80233478167015e-11	10.7442
IFLC	BovineHD0400010863	4	38747008	1.50338482661609e-06	5.8229
IFLC	Hapmap46435-BTA-70245	4	38762924	0.466778305899218	0.3309
IFLC	BTB-00178575	4	38793655	2.98291980531706e-15	14.5254
IFLC	UA-IFASA-6877	4	38819398	0.183395944993751	0.7366
IFLC	BovineHD0400010879	4	38838092	0.000101694210958567	3.9927
IFLC	BTB-00178603	4	38842560	0.0593937688531762	1.2263
IFLC	BovineHD0400010882	4	38853009	0.0148567664062279	1.8281
IFLC	BovineHD0400010883	4	38853988	0.000107304940424801	3.9694
IFLC	BovineHD0400010886	4	38881517	0.00021950857684248	3.6585
IFLC	BovineHD0400010888	4	38888887	3.55458427409661e-07	6.4492
IFLC	BovineHD0400010889	4	38892761	3.28162956246316e-07	6.4839
IFLC	BTB-00484017	4	38908495	0.346710022147461	0.46
IFLC	BovineHD0400010891	4	38909319	0.192717488045193	0.7151
IFLC	BovineHD0400010892	4	38915342	0.0098408402646584	2.007
IFLC	BovineHD0400010894	4	38927430	0.00474244111628376	2.324
IFLC	BovineHD0400010904	4	38968848	0.105633140066552	0.9762
IFLC	BovineHD0400010908	4	38981574	0.236245493064092	0.6266
IFLC	BovineHD0400010914	4	39011023	0.332453697695307	0.4783
IFLC	BovineHD0400010916	4	39017241	0.953592206200508	0.0206
IFLC	BovineHD0400010917	4	39025252	0.558446008997157	0.253
IFLC	BovineHD0400010925	4	39045824	2.611907622579e-08	7.583
IFLC	BovineHD0400010926	4	39049106	3.24383985718306e-07	6.4889
IFLC	BovineHD0400010938	4	39092021	3.59990779823393e-05	4.4437
IFLC	BovineHD0400010939	4	39096887	1.1461780157685e-05	4.9407
IFLC	BovineHD0400010941	4	39099624	9.40914357735632e-06	5.0264
IFLC	Hapmap24263-BTA-161141	4	39120348	2.16901498359383e-06	5.6637
IFLC	BovineHD0400010946	4	39136968	0.00435566962323978	2.3609
IFLC	BovineHD0400010947	4	39137429	2.22837543961955e-06	5.652
IFLC	BovineHD0400010948	4	39140380	0.00381075093103122	2.419
IFLC	BovineHD0400010949	4	39142091	0.0019413561805677	2.7119
IFLC	BovineHD0400010950	4	39152916	0.000621395189558414	3.2066
IFLC	BovineHD0400010951	4	39153576	0.00951546390652602	2.0216
IFLC	BovineHD0400010952	4	39157887	1.56105849489358e-07	6.8066
IFLC	BovineHD0400010954	4	39169525	0.024950946020074	1.6029
IFLC	BovineHD0400010955	4	39173969	3.29911317766486e-06	5.4816
IFLC	BovineHD0400010956	4	39177300	0.0135713484054333	1.8674
IFLC	BovineHD0400010957	4	39182048	0.00307931710485449	2.5115
IFLC	BovineHD0400010958	4	39182669	0.00269857617509972	2.5689
IFLC	BovineHD0400010959	4	39183261	0.00329971760478249	2.4815
IFLC	BovineHD0400010960	4	39183901	0.287392447155105	0.5415
IFLC	BovineHD0400010961	4	39188336	0.00841617960709965	2.0749
IFLC	BovineHD0400010962	4	39194121	0.000136946229754007	3.8634
IFLC	ARS-BFGL-NGS-115775	4	39210733	5.4531309388832e-13	12.2634
IFLC	BovineHD0400010964	4	39211697	3.54161633859401e-15	14.4508
IFLC	BovineHD0400010966	4	39213491	1.06009264754421e-15	14.9747
IFLC	BovineHD0400010967	4	39214767	6.72055436712337e-06	5.1726
IFLC	BovineHD0400010968	4	39216158	9.56306509633123e-16	15.0194
IFLC	BovineHD0400010969	4	39218302	1.21917003280276e-15	14.9139
IFLC	BovineHD0400010971	4	39229412	2.84215481481553e-15	14.5464
IFLC	BovineHD0400010972	4	39232098	3.55563537414561e-15	14.4491
IFLC	BTB-01308664	4	39244447	2.7534236015563e-15	14.5601
IFLC	BovineHD0400010975	4	39255041	4.97169728365844e-12	11.3035
IFLC	BovineHD0400010977	4	39270414	1.53198153026499e-15	14.8147
IFLC	BTB-01308655	4	39283065	2.36220922045163e-15	14.6267
IFLC	BovineHD0400010980	4	39293921	5.92474683071482e-07	6.2273
IFLC	BovineHD0400010983	4	39306825	3.75799379951867e-13	12.425
IFLC	BovineHD0400010984	4	39312902	1.13489061777985e-12	11.945
IFLC	BovineHD0400010989	4	39342929	0.000265153140016611	3.5765
IFLC	BovineHD4100002805	4	39348335	0.358830864490748	0.4451
IFLC	BovineHD0400010997	4	39409433	0.000790941834652271	3.1019
IFLC	BTB-01780264	4	39498957	1.59489265926062e-09	8.7973
IFLC	BovineHD0400011012	4	39502507	5.17965013621222e-08	7.2857
IFLC	BovineHD0400011013	4	39508337	0.00737454649606446	2.1323
IFLC	BovineHD0400011017	4	39524650	1.20092972763761e-05	4.9205
IFLC	BovineHD0400011018	4	39528722	1.51375244787955e-07	6.8199
IFLC	BovineHD0400011019	4	39533394	1.42712242187933e-07	6.8455
IFLC	Hapmap43331-BTA-70083	4	39545464	0.000103165515779716	3.9865
IFLC	BovineHD0400011026	4	39567241	1.687780875529e-08	7.7727
IFLC	BovineHD0400011027	4	39571182	5.38655516367701e-11	10.2687
IFLC	BovineHD0400011029	4	39580162	3.60127699333593e-08	7.4435
IFLC	BovineHD0400011030	4	39586083	3.37320063253186e-06	5.472
IFLC	BovineHD0400011034	4	39618797	4.70837131064199e-11	10.3271
IFLC	BovineHD0400011039	4	39648746	0.0436782446437461	1.3597
IFLC	BovineHD0400011040	4	39659039	4.1719448231071e-08	7.3797
IFLC	BovineHD0400011042	4	39669119	0.030178979962622	1.5203
IFLC	BovineHD0400011043	4	39671292	0.039663909473909	1.4016
IFLC	BovineHD0400011044	4	39673766	0.0411371707101304	1.3858
IFLC	BovineHD0400011045	4	39674751	0.0558060425176677	1.2533
IFLC	BovineHD0400011046	4	39676779	0.0479515900681411	1.3192
IFLC	BovineHD0400011047	4	39677834	0.0435325187951195	1.3612
IFLC	BovineHD0400011048	4	39681635	0.0375977604296403	1.4248
IFLC	BovineHD0400011050	4	39700613	7.79794695822851e-05	4.108
IFLC	BovineHD0400011051	4	39710731	5.49708524877715e-12	11.2599
IFLC	BovineHD0400011052	4	39711734	8.99132684170943e-09	8.0462
IFLC	BovineHD0400011053	4	39717472	1.35433357394599e-08	7.8683
IFLC	Hapmap53600-rs29010856	4	39719917	0.00833236898846071	2.0792
IFLC	BovineHD0400011054	4	39728052	7.33236184220951e-07	6.1348
IFLC	BovineHD0400011055	4	39731099	0.000106255630580867	3.9736
IFLC	BovineHD0400011058	4	39748902	0.000336670066079393	3.4728
IFLC	BovineHD0400011059	4	39754726	0.000442262291138174	3.3543
IFLC	BovineHD0400011061	4	39772607	0.000830350186012278	3.0807
IFLC	BovineHD0400011066	4	39806481	1.37627447832467e-07	6.8613
IFLC	Hapmap31165-BTA-155258	4	39815410	0.152651094087253	0.8163
IFLC	BovineHD0400011070	4	39831417	3.9123578432807e-07	6.4076
IFLC	BovineHD0400011072	4	39836836	4.45773342360133e-07	6.3509
IFLC	BovineHD4100002807	4	39877261	1.0636579963978e-06	5.9732
IFLC	ARS-BFGL-NGS-113933	4	39889039	3.6223725517979e-07	6.441
IFLC	BovineHD0400011081	4	39920459	0.00379261833480885	2.4211
IFLC	BovineHD0400011082	4	39932129	0.000530423754298322	3.2754
IFLC	BovineHD0400011083	4	39937310	0.0121257072538216	1.9163
IFLC	BovineHD0400011086	4	39955888	0.00343280964861327	2.4644
IFLC	BovineHD0400011091	4	39974169	9.97906124501733e-05	4.0009
IFLC	BovineHD0400011094	4	39985793	0.00143116775184542	2.8443
IFLC	BTB-01930921	4	39987629	5.61123703497287e-05	4.2509
IFLC	BovineHD0400011095	4	39994035	0.000113299408315085	3.9458
IFLC	BovineHD0400011097	4	40014517	0.000145129232046415	3.8382
IFLC	BovineHD0400011101	4	40024416	0.000929163974461609	3.0319
IFLC	BovineHD0400035990	4	40027522	0.0108679406364621	1.9639
IFLC	BovineHD0400011104	4	40036510	0.00136447035459124	2.865
IFLC	BovineHD0400011106	4	40041132	0.000199480247465889	3.7001
IFLC	BovineHD0400011111	4	40060889	0.00396494796795765	2.4018
IFLC	BovineHD0400011112	4	40062837	0.00366202442171028	2.4363
IFLC	ARS-BFGL-NGS-80648	4	40066281	0.00323964977951149	2.4895
IFLC	BovineHD0400011113	4	40067157	0.00339990495088134	2.4685
IFLC	BovineHD0400011114	4	40069042	0.00881047101377293	2.055
IFLC	BovineHD0400011116	4	40076018	1.3980643589611e-07	6.8545
IFLC	BovineHD0400011118	4	40079733	1.51144561553883e-14	13.8206
IFLC	BovineHD0400011119	4	40081019	5.76088883236483e-15	14.2395
IFLC	BovineHD0400011120	4	40085648	2.25646723956844e-08	7.6466
IFLC	BovineHD0400011121	4	40087365	8.84179741281026e-15	14.0535
IFLC	BovineHD0400011123	4	40093983	4.69094813557683e-07	6.3287
IFLC	BTA-121625-no-rs	4	40101410	0.051604113088196	1.2873
IFLC	BovineHD0400011124	4	40104459	7.37775346870537e-15	14.1321
IFLC	BovineHD0400011129	4	40128935	1.72322152913714e-08	7.7637
IFLC	BovineHD0400011131	4	40136913	6.00953957503441e-12	11.2212
IFLC	ARS-BFGL-NGS-116298	4	40137954	1.53745415335123e-06	5.8132
IFLC	BovineHD0400011134	4	40150093	8.9948887910666e-12	11.046
IFLC	BovineHD0400011136	4	40156217	3.14142284084956e-11	10.5029
IFLC	BovineHD0400011137	4	40157712	5.70782865055235e-12	11.2435
IFLC	BovineHD0400011138	4	40158722	4.31401317151275e-11	10.3651
IFLC	BovineHD0400011139	4	40159676	3.31302421958098e-12	11.4798
IFLC	BovineHD0400011140	4	40160292	1.12666933462715e-11	10.9482
IFLC	BovineHD0400011141	4	40161108	2.82915667244237e-12	11.5483
IFLC	BovineHD0400011142	4	40164738	1.41941940088206e-07	6.8479
IFLC	BovineHD0400011145	4	40175794	5.43185585814607e-06	5.2651
IFLC	BovineHD0400011146	4	40179231	6.64636460257681e-08	7.1774
IFLC	BovineHD0400011147	4	40185130	3.07267719374807e-06	5.5125
IFLC	BovineHD0400011149	4	40195689	2.78166096564763e-06	5.5557
IFLC	BovineHD0400011150	4	40198897	3.4806157592043e-06	5.4583
IFLC	BovineHD0400011151	4	40201822	5.20274570181097e-06	5.2838
IFLC	BovineHD0400011152	4	40206749	0.0015828596923477	2.8006
IFLC	BovineHD0400011153	4	40211280	0.00144207440197243	2.841
IFLC	BovineHD0400011154	4	40215932	1.01203167527027e-11	10.9948
IFLC	BovineHD0400011155	4	40219283	7.43171174628953e-06	5.1289
IFLC	BovineHD0400011156	4	40221628	0.00516005310402162	2.2873
IFLC	BovineHD0400011162	4	40250336	2.33852929881511e-07	6.6311
IFLC	BovineHD0400011164	4	40259552	5.78119199315977e-09	8.238
IFLC	BovineHD0400011165	4	40260802	0.923763599115947	0.0344
IFLC	BovineHD0400011166	4	40267527	2.55023083049873e-07	6.5934
IFLC	BovineHD0400035411	4	40270827	6.44008466103859e-07	6.1911
IFLC	BovineHD0400011168	4	40278138	2.3076005406005e-07	6.6368
IFLC	BovineHD0400011172	4	40295131	4.33857189937962e-07	6.3627
IFLC	BovineHD0400011173	4	40296241	4.96159352860551e-07	6.3044
IFLC	BovineHD0400011174	4	40296779	1.53366317829752e-10	9.8143
IFLC	BovineHD0400011175	4	40298229	1.28212384742584e-10	9.8921
IFLC	BovineHD0400011176	4	40298925	1.72078263109359e-11	10.7643
IFLC	BovineHD0400011177	4	40301170	2.64532227426095e-07	6.5775
IFLC	BovineHD0400011179	4	40302802	2.75548397725903e-07	6.5598
IFLC	BovineHD0400011180	4	40303954	4.33392946566125e-06	5.3631
IFLC	BTB-00176602	4	40305345	1.57884500169178e-07	6.8017
IFLC	BovineHD0400011181	4	40307619	4.28238273611066e-07	6.3683
IFLC	BovineHD0400011182	4	40312042	0.000719108424075221	3.1432
IFLC	BovineHD0400011183	4	40315986	0.000784970070794763	3.1051
IFLC	BovineHD0400011185	4	40324078	0.000383044141820979	3.4168
IFLC	BovineHD0400011189	4	40339522	8.61505925903786e-07	6.0647
IFLC	BovineHD0400011191	4	40347922	0.000595899104827376	3.2248
IFLC	BovineHD0400011192	4	40351301	0.000750825134105073	3.1245
IFLC	Hapmap50070-BTA-70041	4	40358616	0.000278850484933782	3.5546
IFLC	BovineHD0400011193	4	40362944	0.000814666383789958	3.089
IFLC	BovineHD0400011196	4	40374198	0.0433457608653346	1.3631
IFLC	BovineHD0400011197	4	40375958	6.55860089295967e-06	5.1832
IFLC	BovineHD0400011198	4	40379411	1.08282441912354e-05	4.9654
IFLC	BovineHD0400011199	4	40381083	2.05858483128972e-05	4.6864
IFLC	BovineHD0400011200	4	40382413	9.78538400614894e-07	6.0094
IFLC	BovineHD0400011202	4	40391923	0.000419731404645837	3.377
IFLC	BovineHD0400011204	4	40400456	0.000137666726850398	3.8612
IFLC	BovineHD0400011206	4	40408771	5.56126060134139e-11	10.2548
IFLC	BTB-00176574	4	40409928	0.00293579281411292	2.5323
IFLC	BovineHD0400011208	4	40415017	0.15025651656865	0.8232
IFLC	BovineHD0400011212	4	40429542	0.0683774437672619	1.1651
IFLC	BovineHD0400011213	4	40433341	0.00121261624907801	2.9163
IFLC	Hapmap43212-BTA-23629	4	40438857	0.00230099828208488	2.6381
IFLC	BovineHD0400011223	4	40481776	1.06192808935191e-09	8.9739
IFLC	BovineHD0400011224	4	40484436	1.16866894335739e-07	6.9323
IFLC	BovineHD0400011225	4	40490677	4.19132687144755e-06	5.3776
IFLC	BovineHD0400011226	4	40496151	3.41878470367874e-08	7.4661
IFLC	BovineHD0400011227	4	40501324	6.57045563705903e-07	6.1824
IFLC	BovineHD0400011229	4	40518549	1.60920764645091e-10	9.7934
IFLC	BovineHD0400011232	4	40532188	1.13238818404251e-10	9.946
IFLC	BovineHD0400011237	4	40561837	3.53820609288342e-11	10.4512
IFLC	BovineHD0400011238	4	40568388	3.44857538495999e-12	11.4624
IFLC	BovineHD0400011245	4	40605431	4.42795052847311e-08	7.3538
IFLC	BovineHD4100002808	4	40632207	1.40787263605855e-11	10.8514
IFLC	BovineHD0400011253	4	40648491	0.0216640956975983	1.6643
IFLC	BovineHD0400011254	4	40653231	0.0339574445311795	1.4691
IFLC	BovineHD0400011255	4	40655866	0.0572031663620844	1.2426
IFLC	BovineHD0400011256	4	40657815	0.387200043994725	0.4121
IFLC	BovineHD0400011259	4	40662188	0.000973870392058277	3.0115
IFLC	BovineHD0400011260	4	40663772	0.0169676783064573	1.7704
IFLC	BovineHD0400011261	4	40664623	0.010419188915554	1.9822
IFLC	BovineHD0400011262	4	40665825	0.0171436844461494	1.7659
IFLC	BovineHD0400011263	4	40666819	0.0278634580148512	1.555
IFLC	BovineHD0400011264	4	40667814	0.326011041363585	0.4868
IFLC	BovineHD0400011265	4	40671553	0.0295907196616855	1.5288
IFLC	BovineHD0400011266	4	40675288	0.0259688881881352	1.5855
IFLC	BovineHD0400011267	4	40676444	0.00910630650015514	2.0407
IFLC	BovineHD0400011269	4	40681312	0.0323903875871231	1.4896
IFLC	BovineHD0400011270	4	40682229	0.0208278543245741	1.6814
IFLC	BovineHD0400011271	4	40682816	0.0897360698383234	1.047
IFLC	BovineHD0400011273	4	40685012	0.0423002111421849	1.3737
IFLC	BovineHD0400011274	4	40685761	0.0964702962430783	1.0156
IFLC	ARS-BFGL-NGS-113104	4	40703642	0.00395365926144902	2.403
IFLC	BovineHD0400011278	4	40706874	2.50616625281158e-06	5.601
IFLC	BovineHD0400011279	4	40710029	0.0496916108247277	1.3037
IFLC	BovineHD0400011282	4	40716812	0.0270571485184107	1.5677
IFLC	BovineHD0400011283	4	40718176	3.56630893879174e-09	8.4478
IFLC	BovineHD0400011284	4	40721116	4.1057328040053e-11	10.3866
IFLC	BovineHD0400011285	4	40721756	2.01708307570565e-09	8.6953
IFLC	BovineHD0400011286	4	40726093	0.000798393887494093	3.0978
IFLC	BovineHD0400011287	4	40729782	4.58868203259442e-10	9.3383
IFLC	BovineHD0400011288	4	40734263	0.00012758670237728	3.8942
IFLC	BovineHD0400011290	4	40736165	0.000162116742220699	3.7902
IFLC	BovineHD0400011291	4	40743629	0.000172323011730955	3.7637
IFLC	BTB-00176269	4	40746706	0.0221017853914553	1.6556
IFLC	BovineHD0400011292	4	40752141	0.000656011065544909	3.1831
IFLC	BovineHD0400011293	4	40753101	8.27552514812613e-09	8.0822
IFLC	BovineHD0400011295	4	40759667	5.49694767410998e-13	12.2599
IFLC	BovineHD0400011296	4	40765685	5.97147670953263e-05	4.2239
IFLC	BovineHD0400011297	4	40771212	0.00917561769704246	2.0374
IFLC	BovineHD0400011301	4	40791032	0.467206932825976	0.3305
IFLC	BovineHD0400011302	4	40796555	0.312172846608516	0.5056
IFLC	BovineHD0400011309	4	40826437	2.55836674348345e-07	6.592
IFLC	BovineHD0400011310	4	40830686	6.31352810977779e-05	4.1997
IFLC	BovineHD0400011312	4	40835510	0.324290445958865	0.4891
IFLC	BovineHD0400011314	4	40846659	2.10214285585071e-05	4.6773
IFLC	BovineHD0400011315	4	40851266	8.93900033782652e-08	7.0487
IFLC	BovineHD0400011316	4	40856011	0.16294200019388	0.788
IFLC	BovineHD0400011319	4	40874481	5.00900167644458e-06	5.3002
IFLC	BovineHD0400011321	4	40885072	0.00474687512507964	2.3236
AISH	BTB-00178261	4	38257758	0.0500061686422786	1.301
AISH	BovineHD0400010709	4	38261459	0.0553721365612807	1.2567
AISH	BovineHD0400010711	4	38262930	0.0148198869492468	1.8292
AISH	BovineHD0400010712	4	38264284	0.0298609871628935	1.5249
AISH	BovineHD0400010713	4	38266021	0.0546007084442674	1.2628
AISH	BovineHD0400010714	4	38270465	0.0204014200806141	1.6903
AISH	BovineHD0400010715	4	38272239	0.0521703727734351	1.2826
AISH	BovineHD0400010722	4	38286692	0.0358525087826419	1.4455
AISH	BovineHD0400010723	4	38289442	0.949291885974459	0.0226
AISH	BovineHD0400010724	4	38292013	0.0214537552060219	1.6685
AISH	BovineHD0400010727	4	38310093	0.0621839605068515	1.2063
AISH	BTB-00178304	4	38335417	0.0205699794507724	1.6868
AISH	BovineHD0400010733	4	38346837	0.878090525185144	0.0565
AISH	BovineHD0400010734	4	38350758	0.773591183275029	0.1115
AISH	BovineHD0400010736	4	38359100	0.887719003402535	0.0517
AISH	BovineHD0400010737	4	38361794	0.650789148273548	0.1866
AISH	BovineHD0400010738	4	38362412	0.708944810778677	0.1494
AISH	BovineHD0400010744	4	38381304	0.340799229382927	0.4675
AISH	BovineHD0400010745	4	38422953	0.000160954134601397	3.7933
AISH	BovineHD0400010746	4	38424525	0.0263318664625656	1.5795
AISH	BovineHD0400010748	4	38428704	0.0239490579790136	1.6207
AISH	BovineHD0400010749	4	38431554	0.0269189971533124	1.5699
AISH	ARS-BFGL-NGS-3245	4	38435198	0.000177191429175405	3.7516
AISH	BovineHD0400010750	4	38435961	0.000312431743071552	3.5052
AISH	BovineHD0400010751	4	38436682	0.000249938483686628	3.6022
AISH	BovineHD0400010752	4	38437556	0.000348175117906103	3.4582
AISH	BovineHD0400010753	4	38438469	0.000264844625477883	3.577
AISH	BovineHD0400010754	4	38439861	0.000692413905573848	3.1596
AISH	BovineHD0400010755	4	38441053	0.000251206991478474	3.6
AISH	BovineHD0400010756	4	38441792	0.00026888169924109	3.5704
AISH	BovineHD0400010757	4	38442560	0.000423543427178183	3.3731
AISH	BovineHD0400010758	4	38444091	0.000182551010820515	3.7386
AISH	BovineHD0400010759	4	38445528	0.000289723477883114	3.538
AISH	BovineHD0400010760	4	38446181	0.000335000935646967	3.475
AISH	BovineHD0400010762	4	38449204	0.000388452135827099	3.4107
AISH	BovineHD0400010763	4	38451343	0.499396908096218	0.3016
AISH	BovineHD0400010765	4	38461516	0.386706232193844	0.4126
AISH	Hapmap24355-BTA-70234	4	38463233	0.202241213140803	0.6941
AISH	BovineHD0400010766	4	38465168	0.441285714880881	0.3553
AISH	BovineHD0400010767	4	38471543	0.190541252313767	0.72
AISH	BTA-70238-no-rs	4	38486244	0.524682202367522	0.2801
AISH	BovineHD0400010772	4	38491489	0.283784223000134	0.547
AISH	BovineHD0400010773	4	38495836	0.221590094927565	0.6544
AISH	BovineHD0400010774	4	38499018	0.231884001606294	0.6347
AISH	BovineHD0400010775	4	38500577	0.583653598015933	0.2338
AISH	BovineHD0400010777	4	38505455	0.530105028686964	0.2756
AISH	BovineHD0400010778	4	38509341	0.438739712670213	0.3578
AISH	BovineHD0400010779	4	38512685	0.543818752050399	0.2645
AISH	BovineHD0400010780	4	38516487	0.126219023157604	0.8989
AISH	BovineHD0400010781	4	38517930	0.117802176321437	0.9288
AISH	BovineHD0400010782	4	38518758	0.215084574682429	0.6674
AISH	BovineHD0400010783	4	38520283	0.41437682155966	0.3826
AISH	BovineHD0400010785	4	38533539	0.527553410305315	0.2777
AISH	BovineHD0400010786	4	38536480	0.101166413081672	0.995
AISH	BovineHD0400010787	4	38538545	0.37174987804283	0.4297
AISH	BovineHD0400010788	4	38539462	0.154842548335779	0.8101
AISH	BovineHD0400010789	4	38542160	0.121748976910418	0.9145
AISH	BovineHD0400010790	4	38543320	0.141450337110636	0.8494
AISH	BovineHD0400010791	4	38543855	0.212983695122222	0.6717
AISH	BovineHD0400010792	4	38544621	0.439686074489649	0.3569
AISH	BovineHD0400010793	4	38545621	0.286623119867897	0.5427
AISH	BovineHD0400010794	4	38547412	0.280073255248831	0.5527
AISH	BovineHD0400010795	4	38547891	0.238866162525388	0.6218
AISH	BTA-70243-no-rs	4	38548833	0.168279793354401	0.774
AISH	BovineHD0400010798	4	38555018	0.964348648334216	0.0158
AISH	BovineHD0400010799	4	38556112	0.561812191180534	0.2504
AISH	BovineHD0400010800	4	38556942	0.585921223963276	0.2322
AISH	BovineHD0400010801	4	38557481	0.609589113799734	0.215
AISH	BovineHD0400010802	4	38560080	0.427882763064904	0.3687
AISH	BovineHD0400010803	4	38561028	0.328528802700278	0.4834
AISH	BovineHD0400010804	4	38561608	0.513084704409148	0.2898
AISH	BovineHD0400010805	4	38562546	0.465615990841278	0.332
AISH	BovineHD0400010806	4	38563472	0.19897097578431	0.7012
AISH	BovineHD0400010807	4	38564424	0.150483329619217	0.8225
AISH	BovineHD0400010808	4	38565267	0.184451589649508	0.7341
AISH	BovineHD0400010809	4	38566232	0.186809855781534	0.7286
AISH	BovineHD0400010810	4	38566848	0.19118542460165	0.7185
AISH	BovineHD0400010811	4	38567326	0.195946880723199	0.7079
AISH	BovineHD0400010812	4	38567939	0.162069927819904	0.7903
AISH	BovineHD0400010813	4	38569012	0.175366106703958	0.7561
AISH	BovineHD0400010814	4	38570544	0.25144971259185	0.5995
AISH	BovineHD0400010815	4	38571065	0.203979923084686	0.6904
AISH	ARS-BFGL-NGS-119322	4	38573157	0.268359999034261	0.5713
AISH	BovineHD0400010816	4	38575761	0.254854270880953	0.5937
AISH	BovineHD0400010817	4	38576731	0.249800521341626	0.6024
AISH	BovineHD0400010818	4	38577828	0.212653336762618	0.6723
AISH	BovineHD0400010819	4	38579226	0.179282856355637	0.7465
AISH	BovineHD0400010821	4	38588264	0.214641047393019	0.6683
AISH	BovineHD0400010822	4	38594010	0.770913348621147	0.113
AISH	BovineHD0400010823	4	38595889	0.897601457520848	0.0469
AISH	BovineHD0400010828	4	38613517	0.7401330490028	0.1307
AISH	BovineHD0400010835	4	38634344	0.790868958667316	0.1019
AISH	BovineHD0400010836	4	38635777	0.53338548415849	0.273
AISH	BovineHD0400010838	4	38643800	0.747393645053128	0.1265
AISH	BovineHD0400010839	4	38645128	0.612673758553675	0.2128
AISH	BovineHD0400010840	4	38648525	0.719763508017104	0.1428
AISH	BTA-70244-no-rs	4	38653121	0.385281825627409	0.4142
AISH	BovineHD0400010841	4	38653811	0.551609557806731	0.2584
AISH	BovineHD0400010842	4	38655312	0.849161990772552	0.071
AISH	BovineHD0400010843	4	38656174	0.923604762829931	0.0345
AISH	BovineHD0400010844	4	38660809	0.608679064754854	0.2156
AISH	BovineHD0400010845	4	38664877	0.300824412800458	0.5217
AISH	BovineHD0400010847	4	38673265	0.447119759071249	0.3496
AISH	BovineHD0400010848	4	38675728	0.419829329232875	0.3769
AISH	Hapmap33665-BTA-142069	4	38680360	0.481162158599003	0.3177
AISH	BovineHD0400010849	4	38684443	0.0377725113695607	1.4228
AISH	BovineHD0400010851	4	38691328	0.0648348968532696	1.1882
AISH	BovineHD0400010853	4	38696297	0.0397023507913818	1.4012
AISH	BovineHD0400010854	4	38698913	0.348454795450499	0.4579
AISH	BovineHD0400010858	4	38721162	0.000411271234991022	3.3859
AISH	BovineHD0400010862	4	38740350	8.32753310206712e-05	4.0795
AISH	BovineHD0400010863	4	38747008	0.307410478464815	0.5123
AISH	Hapmap46435-BTA-70245	4	38762924	0.064617709329465	1.1896
AISH	BTB-00178575	4	38793655	0.738623311152009	0.1316
AISH	UA-IFASA-6877	4	38819398	0.000278311622239362	3.5555
AISH	BovineHD0400010879	4	38838092	0.314283615272288	0.5027
AISH	BTB-00178603	4	38842560	0.286532702327847	0.5428
AISH	BovineHD0400010882	4	38853009	0.350979122105347	0.4547
AISH	BovineHD0400010883	4	38853988	0.35559369689881	0.449
AISH	BovineHD0400010886	4	38881517	0.283514848666349	0.5474
AISH	BovineHD0400010888	4	38888887	0.230248713945625	0.6378
AISH	BovineHD0400010889	4	38892761	0.134758019745981	0.8704
AISH	BTB-00484017	4	38908495	0.0286758468199439	1.5425
AISH	BovineHD0400010891	4	38909319	0.446582156238973	0.3501
AISH	BovineHD0400010892	4	38915342	0.000310278753577541	3.5082
AISH	BovineHD0400010894	4	38927430	0.194430345087509	0.7112
AISH	BovineHD0400010904	4	38968848	0.0039787850342046	2.4002
AISH	BovineHD0400010908	4	38981574	0.00288744348760857	2.5395
AISH	BovineHD0400010914	4	39011023	0.303306562338817	0.5181
AISH	BovineHD0400010916	4	39017241	0.437086400119874	0.3594
AISH	BovineHD0400010917	4	39025252	0.144560493818786	0.84
AISH	BovineHD0400010925	4	39045824	0.647120816638276	0.189
AISH	BovineHD0400010926	4	39049106	0.650717138439617	0.1866
AISH	BovineHD0400010938	4	39092021	0.209914738905745	0.678
AISH	BovineHD0400010939	4	39096887	0.304152645592652	0.5169
AISH	BovineHD0400010941	4	39099624	0.333352198389211	0.4771
AISH	Hapmap24263-BTA-161141	4	39120348	0.497366937828863	0.3033
AISH	BovineHD0400010946	4	39136968	0.286623119867897	0.5427
AISH	BovineHD0400010947	4	39137429	0.630755825083334	0.2001
AISH	BovineHD0400010948	4	39140380	0.365307640480237	0.4373
AISH	BovineHD0400010949	4	39142091	0.35877850549397	0.4452
AISH	BovineHD0400010950	4	39152916	0.174476259040687	0.7583
AISH	BovineHD0400010951	4	39153576	0.335354473439908	0.4745
AISH	BovineHD0400010952	4	39157887	0.564850119552809	0.2481
AISH	BovineHD0400010954	4	39169525	0.643246028590756	0.1916
AISH	BovineHD0400010955	4	39173969	0.875016300367047	0.058
AISH	BovineHD0400010956	4	39177300	0.714832017499326	0.1458
AISH	BovineHD0400010957	4	39182048	0.754980672729849	0.1221
AISH	BovineHD0400010958	4	39182669	0.686160627678455	0.1636
AISH	BovineHD0400010959	4	39183261	0.584340325375879	0.2333
AISH	BovineHD0400010960	4	39183901	0.543155420037753	0.2651
AISH	BovineHD0400010961	4	39188336	0.644895222784752	0.1905
AISH	BovineHD0400010962	4	39194121	0.080177159252229	1.0959
AISH	ARS-BFGL-NGS-115775	4	39210733	0.000136394420929067	3.8652
AISH	BovineHD0400010964	4	39211697	0.00123916590166988	2.9069
AISH	BovineHD0400010966	4	39213491	9.33511358462768e-05	4.0299
AISH	BovineHD0400010967	4	39214767	0.354813288438498	0.45
AISH	BovineHD0400010968	4	39216158	0.000928832669525832	3.0321
AISH	BovineHD0400010969	4	39218302	0.000855782521488734	3.0676
AISH	BovineHD0400010971	4	39229412	0.00116190175008945	2.9348
AISH	BovineHD0400010972	4	39232098	0.000160311637376279	3.795
AISH	BTB-01308664	4	39244447	0.000153032986432109	3.8152
AISH	BovineHD0400010975	4	39255041	0.000401147413371922	3.3967
AISH	BovineHD0400010977	4	39270414	0.000516047242968989	3.2873
AISH	BTB-01308655	4	39283065	0.00124610406223622	2.9044
AISH	BovineHD0400010980	4	39293921	0.324094183826077	0.4893
AISH	BovineHD0400010983	4	39306825	0.0211611493547044	1.6745
AISH	BovineHD0400010984	4	39312902	0.0190855663509599	1.7193
AISH	BovineHD0400010989	4	39342929	0.339887857940742	0.4687
AISH	BovineHD4100002805	4	39348335	0.0643578774910856	1.1914
AISH	BovineHD0400010997	4	39409433	0.982369280584013	0.0077
AISH	BTB-01780264	4	39498957	0.287754965435778	0.541
AISH	BovineHD0400011012	4	39502507	0.354761299696475	0.4501
AISH	BovineHD0400011013	4	39508337	0.869739367964539	0.0606
AISH	BovineHD0400011017	4	39524650	0.406361855603487	0.3911
AISH	BovineHD0400011018	4	39528722	0.476196459682325	0.3222
AISH	BovineHD0400011019	4	39533394	0.364884179452838	0.4378
AISH	Hapmap43331-BTA-70083	4	39545464	0.634100180282949	0.1978
AISH	BovineHD0400011026	4	39567241	0.312891374480087	0.5046
AISH	BovineHD0400011027	4	39571182	0.238547417207537	0.6224
AISH	BovineHD0400011029	4	39580162	0.199250757367059	0.7006
AISH	BovineHD0400011030	4	39586083	0.299006595946798	0.5243
AISH	BovineHD0400011034	4	39618797	0.128840939486704	0.8899
AISH	BovineHD0400011039	4	39648746	0.866591709116846	0.0622
AISH	BovineHD0400011040	4	39659039	0.122448971028215	0.912
AISH	BovineHD0400011042	4	39669119	0.961878005118177	0.0169
AISH	BovineHD0400011043	4	39671292	0.765565894701065	0.116
AISH	BovineHD0400011044	4	39673766	0.735230092767031	0.1336
AISH	BovineHD0400011045	4	39674751	0.650285147940727	0.1869
AISH	BovineHD0400011046	4	39676779	0.784021821905218	0.1057
AISH	BovineHD0400011047	4	39677834	0.910036183518115	0.0409
AISH	BovineHD0400011048	4	39681635	0.88850897830342	0.0513
AISH	BovineHD0400011050	4	39700613	0.0690161343562635	1.161
AISH	BovineHD0400011051	4	39710731	0.124788654487232	0.9038
AISH	BovineHD0400011052	4	39711734	0.212359995806364	0.6729
AISH	BovineHD0400011053	4	39717472	0.143545362214946	0.843
AISH	Hapmap53600-rs29010856	4	39719917	0.943719613438864	0.0252
AISH	BovineHD0400011054	4	39728052	0.00665381432902215	2.1769
AISH	BovineHD0400011055	4	39731099	0.00604656399241222	2.2185
AISH	BovineHD0400011058	4	39748902	0.697888537859816	0.1562
AISH	BovineHD0400011059	4	39754726	0.971603071461408	0.0125
AISH	BovineHD0400011061	4	39772607	0.902746719401162	0.0444
AISH	BovineHD0400011066	4	39806481	0.0191367398289203	1.7181
AISH	Hapmap31165-BTA-155258	4	39815410	0.103900261165421	0.9834
AISH	BovineHD0400011070	4	39831417	0.704188127321238	0.1523
AISH	BovineHD0400011072	4	39836836	0.800049316359637	0.0969
AISH	BovineHD4100002807	4	39877261	0.717221570927675	0.1443
AISH	ARS-BFGL-NGS-113933	4	39889039	0.853787386863155	0.0687
AISH	BovineHD0400011081	4	39920459	0.691609705137532	0.1601
AISH	BovineHD0400011082	4	39932129	0.955503901057453	0.0198
AISH	BovineHD0400011083	4	39937310	0.619780371966585	0.2078
AISH	BovineHD0400011086	4	39955888	0.459282431137707	0.3379
AISH	BovineHD0400011091	4	39974169	0.0309711672262647	1.509
AISH	BovineHD0400011094	4	39985793	0.343135395798672	0.4645
AISH	BTB-01930921	4	39987629	0.0172556699695923	1.7631
AISH	BovineHD0400011095	4	39994035	0.0395679444085737	1.4027
AISH	BovineHD0400011097	4	40014517	0.0172978297242253	1.762
AISH	BovineHD0400011101	4	40024416	0.0259421738952259	1.586
AISH	BovineHD0400035990	4	40027522	0.301011271153215	0.5214
AISH	BovineHD0400011104	4	40036510	0.0260357780371393	1.5844
AISH	BovineHD0400011106	4	40041132	0.0225176111875261	1.6475
AISH	BovineHD0400011111	4	40060889	0.201323032039197	0.6961
AISH	BovineHD0400011112	4	40062837	0.236997834396751	0.6253
AISH	ARS-BFGL-NGS-80648	4	40066281	0.299611718257267	0.5234
AISH	BovineHD0400011113	4	40067157	0.228892253572077	0.6404
AISH	BovineHD0400011114	4	40069042	0.354033962550009	0.451
AISH	BovineHD0400011116	4	40076018	9.03552422953095e-05	4.044
AISH	BovineHD0400011118	4	40079733	0.00172678715707538	2.7628
AISH	BovineHD0400011119	4	40081019	0.000531408482489611	3.2746
AISH	BovineHD0400011120	4	40085648	0.0131529857398219	1.881
AISH	BovineHD0400011121	4	40087365	0.000484204124733021	3.315
AISH	BovineHD0400011123	4	40093983	0.0259088144575237	1.5866
AISH	BTA-121625-no-rs	4	40101410	0.276219001967833	0.5587
AISH	BovineHD0400011124	4	40104459	0.000357180215546844	3.4471
AISH	BovineHD0400011129	4	40128935	0.0184410398994049	1.7342
AISH	BovineHD0400011131	4	40136913	3.12095038897543e-05	4.5057
AISH	ARS-BFGL-NGS-116298	4	40137954	0.0351705470137108	1.4538
AISH	BovineHD0400011134	4	40150093	9.7238057946101e-05	4.0122
AISH	BovineHD0400011136	4	40156217	0.000140697972168514	3.8517
AISH	BovineHD0400011137	4	40157712	6.84433043026938e-05	4.1647
AISH	BovineHD0400011138	4	40158722	7.27898900731034e-05	4.1379
AISH	BovineHD0400011139	4	40159676	6.45602016906197e-05	4.19
AISH	BovineHD0400011140	4	40160292	0.000152359165919489	3.8171
AISH	BovineHD0400011141	4	40161108	5.1782706114663e-05	4.2858
AISH	BovineHD0400011142	4	40164738	0.0262238628722905	1.5813
AISH	BovineHD0400011145	4	40175794	0.089283361547131	1.0492
AISH	BovineHD0400011146	4	40179231	0.0606314216032381	1.2173
AISH	BovineHD0400011147	4	40185130	0.305188874792325	0.5154
AISH	BovineHD0400011149	4	40195689	0.243885637070034	0.6128
[truncated: 451 more rows]
