# Supplementary material for: Fine mapping QTL for female fertility on BTA04 and BTA13 in dairy cattle using HD SNP and sequence data
Source: BMC Genomics. 2014 Sep 13;15(1):790. doi: 10.1186/1471-2164-15-790 (PMC4169824; doi:10.1186/1471-2164-15-790)
Supplement: Supplementary file 2 — Additional file 2: Results of BTA13 in the Danish Holstein breed for the length in days of the interval from calving to first insemination (ICF) using the bovine HD SNP array. (TXT 242 KB) [file 12864_2013_6460_MOESM2_ESM.txt]

Trait	Markername	Chromosome	Position	Pvalue	MinusLogP
ICF	BTA-24488-no-rs	13	21236959	7.79258381113593e-09	8.1083
ICF	BovineHD1300006170	13	21255100	1.39442681664541e-05	4.8556
ICF	BovineHD1300006173	13	21264896	2.11811296677153e-05	4.6741
ICF	BovineHD1300006177	13	21279388	1.03347718221993e-06	5.9857
ICF	BovineHD1300006178	13	21283845	0.00373869016863693	2.4273
ICF	BovineHD1300006181	13	21297405	5.09048305059125e-06	5.2932
ICF	BovineHD1300006182	13	21299666	0.000155195677976585	3.8091
ICF	BovineHD1300006183	13	21301875	0.344205301715954	0.4632
ICF	BovineHD1300006184	13	21303692	0.0153816379324742	1.813
ICF	BovineHD1300006186	13	21305487	0.0226478316318875	1.645
ICF	BovineHD1300006187	13	21307560	0.0197655129741759	1.7041
ICF	BovineHD1300006188	13	21308532	0.0232783964860648	1.633
ICF	BovineHD1300006193	13	21316550	5.12343057039713e-05	4.2904
ICF	BovineHD1300006196	13	21321975	0.0356239453187149	1.4483
ICF	BovineHD1300006197	13	21322835	0.0275174005016837	1.5604
ICF	BovineHD1300006198	13	21324955	0.0256895713913483	1.5902
ICF	BovineHD1300006200	13	21329408	0.0106888692481967	1.9711
ICF	BovineHD1300006201	13	21332584	0.0225826398001041	1.6462
ICF	BovineHD1300006203	13	21337707	0.00894290936569106	2.0485
ICF	BovineHD1300006206	13	21347551	0.0127353277650767	1.895
ICF	BovineHD1300006207	13	21350628	0.000904617742406094	3.0435
ICF	BovineHD1300006208	13	21353066	0.9990425981509	4e-04
ICF	BovineHD1300006209	13	21358410	0.00488317001982436	2.3113
ICF	BovineHD1300006210	13	21359807	0.78294625030817	0.1063
ICF	BovineHD1300006211	13	21360881	0.0417252854972521	1.3796
ICF	BovineHD1300006212	13	21361759	0.073384367550623	1.1344
ICF	Hapmap30327-BTA-162257	13	21363395	0.99640975432409	0.0016
ICF	BovineHD1300006213	13	21367131	0.336861253839286	0.4725
ICF	BovineHD1300006214	13	21371007	0.39487545861922	0.4035
ICF	BovineHD1300006215	13	21374193	0.32145222152853	0.4929
ICF	BovineHD1300006216	13	21377896	0.190846186996536	0.7193
ICF	BovineHD1300006219	13	21385895	0.0128323174572152	1.8917
ICF	BovineHD1300006224	13	21400906	0.0133981182654643	1.873
ICF	BovineHD1300006225	13	21401470	0.0491480074679692	1.3085
ICF	BovineHD1300006226	13	21403563	0.127687126247715	0.8939
ICF	BovineHD1300006229	13	21414044	0.467574501039038	0.3301
ICF	BovineHD1300006230	13	21418439	0.427533285404135	0.369
ICF	BovineHD1300006231	13	21423364	0.0689093467129532	1.1617
ICF	BovineHD1300006232	13	21425702	0.211518269626605	0.6747
ICF	BovineHD1300006234	13	21431137	0.144038524718226	0.8415
ICF	BovineHD1300006236	13	21438762	0.0747104059112572	1.1266
ICF	ARS-BFGL-NGS-629	13	21442240	0.131607321347117	0.8807
ICF	BovineHD1300006237	13	21445234	0.250830377658863	0.6006
ICF	BovineHD1300006238	13	21446480	0.0673536844691999	1.1716
ICF	BovineHD1300006246	13	21479189	0.674288718123473	0.1712
ICF	BovineHD1300006247	13	21480081	0.25829076784097	0.5879
ICF	BovineHD1300006248	13	21481768	0.889220050461048	0.051
ICF	BovineHD1300006250	13	21488648	0.601072590547133	0.2211
ICF	BovineHD1300006253	13	21504491	0.832741889525939	0.0795
ICF	BovineHD1300006254	13	21505561	0.558580467788848	0.2529
ICF	BovineHD1300006256	13	21510104	0.943082952529219	0.0255
ICF	BovineHD1300006260	13	21522795	0.865883775610757	0.0625
ICF	BovineHD1300006264	13	21552659	0.210569661443378	0.6766
ICF	Hapmap38820-BTA-24487	13	21554077	0.150228183282906	0.8232
ICF	BovineHD1300006265	13	21558706	0.468555466345529	0.3292
ICF	BovineHD1300006268	13	21574916	0.0787893857380988	1.1035
ICF	BovineHD1300006277	13	21613229	0.188517520924608	0.7246
ICF	BovineHD1300006278	13	21615137	0.224246649130104	0.6493
ICF	BovineHD1300006279	13	21616387	0.295024043081198	0.5301
ICF	BovineHD1300006280	13	21617864	0.310500514953985	0.5079
ICF	BTA-24483-no-rs	13	21619445	0.664965300849248	0.1772
ICF	BovineHD1300006281	13	21621199	0.478737864033259	0.3199
ICF	BovineHD4100009999	13	21623824	0.438857943825394	0.3577
ICF	BovineHD1300006282	13	21624899	0.00794085562334401	2.1001
ICF	BovineHD1300006283	13	21625907	6.05786245603871e-05	4.2177
ICF	BovineHD1300006294	13	21666811	0.0126567795953214	1.8977
ICF	BovineHD1300006295	13	21668714	0.0057339495330552	2.2415
ICF	BovineHD1300006296	13	21672774	0.00360633068832722	2.4429
ICF	ARS-BFGL-NGS-20264	13	21676028	0.151393193619821	0.8199
ICF	BovineHD1300006298	13	21681691	0.00325535970952037	2.4874
ICF	BovineHD1300006299	13	21684445	0.016990746006252	1.7698
ICF	BovineHD1300006301	13	21687667	0.0251517236877837	1.5994
ICF	BovineHD1300006302	13	21688775	0.193641047929356	0.713
ICF	BovineHD1300006307	13	21700610	0.000331812818314819	3.4791
ICF	BovineHD1300006315	13	21720825	5.47252490747005e-05	4.2618
ICF	BovineHD1300006316	13	21724928	7.9586789558152e-05	4.0992
ICF	BovineHD1300006320	13	21737522	1.60293525381497e-05	4.7951
ICF	BovineHD1300006321	13	21739321	3.14558176090144e-05	4.5023
ICF	BovineHD1300006322	13	21739895	2.97175961729142e-05	4.527
ICF	BovineHD1300006323	13	21741921	2.80339971180407e-05	4.5523
ICF	BovineHD1300006324	13	21745701	1.86587791861594e-05	4.7291
ICF	BovineHD1300006325	13	21746225	1.05872340821433e-05	4.9752
ICF	BovineHD1300006326	13	21746956	4.08080208278803e-05	4.3893
ICF	BovineHD1300006327	13	21747463	1.98464073883488e-05	4.7023
ICF	BovineHD1300006328	13	21748138	9.09170026391916e-05	4.0414
ICF	Hapmap56093-rs29023180	13	21756150	2.86954846037031e-06	5.5422
ICF	BovineHD1300006331	13	21758436	1.63947191109023e-05	4.7853
ICF	BovineHD1300006336	13	21772333	5.58986432640079e-05	4.2526
ICF	BovineHD1300006341	13	21787965	3.36400294639324e-05	4.4731
ICF	BovineHD1300006342	13	21789039	9.13310559450728e-05	4.0394
ICF	BovineHD1300006343	13	21790258	8.04188720465295e-05	4.0946
ICF	BovineHD1300006344	13	21792397	0.000278850484933782	3.5546
ICF	BovineHD1300006345	13	21795892	0.000178322232874558	3.7488
ICF	BovineHD1300006346	13	21797296	0.000454372193437355	3.3426
ICF	BovineHD1300006347	13	21799952	0.000236560758330114	3.6261
ICF	BovineHD1300006348	13	21803095	0.00103474950716437	2.9852
ICF	BovineHD1300006350	13	21809887	0.000850883237307075	3.0701
ICF	Hapmap51705-BTA-24478	13	21822462	0.0382822706349331	1.417
ICF	BovineHD1300006358	13	21832074	7.26695832050725e-06	5.1386
ICF	BovineHD1300006359	13	21834003	5.78119199315977e-09	8.238
ICF	BovineHD1300006360	13	21836309	0.554687565619698	0.256
ICF	BovineHD1300006361	13	21837701	0.00101407557573717	2.9939
ICF	BovineHD1300006362	13	21839340	0.00276023901029912	2.5591
ICF	BovineHD1300006364	13	21842064	0.618863645354211	0.2084
ICF	BovineHD1300006365	13	21844025	0.00288368230579815	2.5401
ICF	BovineHD1300006366	13	21846470	0.000692413905573848	3.1596
ICF	BovineHD1300006367	13	21850995	0.929245270076479	0.0319
ICF	BovineHD1300006368	13	21852047	0.944117544798389	0.025
ICF	BovineHD1300006369	13	21853413	0.255773120074486	0.5921
ICF	BovineHD1300006370	13	21854003	0.453418936627627	0.3435
ICF	BovineHD1300006371	13	21854682	0.650285147940727	0.1869
ICF	BovineHD1300006372	13	21856435	0.527814826108643	0.2775
ICF	BovineHD1300006373	13	21860534	0.0545127602636918	1.2635
ICF	BovineHD1300006374	13	21861024	0.313803072582257	0.5033
ICF	BovineHD1300006375	13	21861592	0.052790696502182	1.2774
ICF	BovineHD1300006377	13	21862956	0.405514681938414	0.392
ICF	BovineHD1300006378	13	21867132	0.176099583357949	0.7542
ICF	BovineHD1300006379	13	21867737	0.216530600471649	0.6645
ICF	BovineHD1300006380	13	21868258	0.0735450412263083	1.1334
ICF	BovineHD1300006388	13	21886465	0.248814643048203	0.6041
ICF	BovineHD1300006390	13	21893080	0.787020228218747	0.104
ICF	BovineHD4100010001	13	21894663	0.444256801212766	0.3524
ICF	BovineHD4100010002	13	21896560	0.833288093603147	0.0792
ICF	BovineHD1300006391	13	21898043	0.990107098769994	0.0043
ICF	BovineHD1300006392	13	21899853	0.132299638591469	0.8784
ICF	BovineHD1300006393	13	21900826	0.451373736943136	0.3455
ICF	BovineHD1300006394	13	21904070	0.658730008427792	0.1813
ICF	BovineHD1300006397	13	21906543	3.97656191351834e-09	8.4005
ICF	BovineHD1300006398	13	21910822	0.138551565642136	0.8584
ICF	BovineHD1300006399	13	21911734	0.335856250383843	0.4738
ICF	BovineHD1300006400	13	21913258	0.214493351641142	0.6686
ICF	BovineHD1300006401	13	21913982	0.339837272064729	0.4687
ICF	BovineHD1300006402	13	21915033	0.395931720032664	0.4024
ICF	BovineHD1300006403	13	21916500	0.255021163332255	0.5934
ICF	BovineHD1300006404	13	21920984	0.740057538265373	0.1307
ICF	BovineHD1300006406	13	21923705	0.772290181840702	0.1122
ICF	BovineHD1300006407	13	21924507	0.915032293532285	0.0386
ICF	BovineHD1300006408	13	21925275	0.115843635215709	0.9361
ICF	BovineHD1300006409	13	21925836	0.177509127831446	0.7508
ICF	BovineHD1300006410	13	21927417	0.16803295016325	0.7746
ICF	ARS-BFGL-NGS-103700	13	21928806	0.170732008729089	0.7677
ICF	BovineHD1300006411	13	21930803	0.268835817958256	0.5705
ICF	BovineHD1300006412	13	21931575	0.17654716631583	0.7531
ICF	BovineHD1300006413	13	21932712	0.118555088324118	0.9261
ICF	BovineHD1300006415	13	21935269	0.153628545254268	0.8135
ICF	BovineHD1300006416	13	21936228	0.179121065593425	0.7469
ICF	BovineHD1300006418	13	21948191	0.929801573715928	0.0316
ICF	BovineHD1300006419	13	21952047	0.177927188348054	0.7498
ICF	BovineHD1300006420	13	21953727	0.290985835598102	0.5361
ICF	BovineHD1300006421	13	21955984	0.823235527235451	0.0845
ICF	BovineHD1300006426	13	21971770	0.471874623005236	0.3262
ICF	BovineHD1300006429	13	21981635	0.903380269365568	0.0441
ICF	BovineHD1300006432	13	21992767	0.399670033814984	0.3983
ICF	BovineHD1300006434	13	21997998	0.86399648063527	0.0635
ICF	BovineHD1300006435	13	22003187	0.709168060852459	0.1493
ICF	BovineHD1300006436	13	22008993	0.778111340137423	0.109
ICF	BovineHD1300006437	13	22010560	0.732218229731483	0.1354
ICF	BovineHD4100010003	13	22025308	0.812901565029886	0.09
ICF	BovineHD1300006440	13	22026320	0.532268978478188	0.2739
ICF	BovineHD1300006441	13	22027891	0.816705125977993	0.0879
ICF	BovineHD1300006443	13	22037674	0.0665497174291832	1.1769
ICF	BovineHD1300006444	13	22039919	0.0112276993804019	1.9497
ICF	BovineHD1300006445	13	22041114	0.0120334664963227	1.9196
ICF	BovineHD1300006446	13	22042289	0.0487121562908289	1.3124
ICF	BovineHD1300006447	13	22043980	0.82307989717092	0.0846
ICF	BovineHD1300006451	13	22058000	0.0058740303430176	2.2311
ICF	BovineHD1300006455	13	22071692	0.651869686733951	0.1858
ICF	BovineHD1300006456	13	22076521	0.0445400825869056	1.3512
ICF	BovineHD1300006457	13	22078450	0.0052500525195615	2.2798
ICF	BovineHD1300006460	13	22091787	0.0283355047706944	1.5477
ICF	BovineHD1300006462	13	22099350	0.0203960028072075	1.6905
ICF	BovineHD1300006463	13	22100167	0.0250868043697365	1.6006
ICF	BovineHD1300006467	13	22113274	0.0262238628722905	1.5813
ICF	BovineHD1300006472	13	22126413	0.00885442106049853	2.0528
ICF	BovineHD1300006476	13	22147603	0.977902795242514	0.0097
ICF	BovineHD1300006477	13	22148683	0.435142467955662	0.3614
ICF	BovineHD1300006478	13	22151604	0.560868671835848	0.2511
ICF	BovineHD1300006479	13	22152461	0.592541096320347	0.2273
ICF	BovineHD1300006480	13	22153464	8.32210262889161e-06	5.0798
ICF	BovineHD1300006481	13	22154453	2.67222437340486e-05	4.5731
ICF	BovineHD1300006482	13	22155695	0.000543358904254594	3.2649
ICF	BovineHD1300006483	13	22160325	0.00041878341982889	3.378
ICF	BovineHD4100010004	13	22161648	0.779952208809714	0.1079
ICF	ARS-BFGL-NGS-12072	13	22163094	0.831103762900779	0.0803
ICF	BovineHD1300006484	13	22163695	1.08780696532741e-05	4.9634
ICF	BovineHD1300006485	13	22164862	0.000763153860503985	3.1174
ICF	BovineHD1300006487	13	22174096	0.925669869937382	0.0335
ICF	BovineHD1300006488	13	22175865	0.723882024705928	0.1403
ICF	BovineHD1300006489	13	22176984	0.977105277460721	0.0101
ICF	Hapmap45137-BTA-85614	13	22184257	0.0576489792849685	1.2392
ICF	BovineHD1300006494	13	22195450	0.764802877608442	0.1165
ICF	BovineHD1300006495	13	22198198	0.00164241248296215	2.7845
ICF	BovineHD1300006496	13	22200495	0.598639284246676	0.2228
ICF	ARS-BFGL-NGS-39834	13	22206126	0.721634560820477	0.1417
ICF	BovineHD1300006498	13	22212202	1.67547799219699e-06	5.7759
ICF	BovineHD1300006502	13	22226720	0.738623311152009	0.1316
ICF	BovineHD1300006505	13	22236981	0.555022637249858	0.2557
ICF	BovineHD1300006506	13	22240209	0.854728766435268	0.0682
ICF	BovineHD1300006507	13	22251169	0.000168855575007855	3.7725
ICF	BovineHD1300006509	13	22262197	0.000180174278289531	3.7443
ICF	BovineHD1300006513	13	22279168	1.53287056736257e-05	4.8145
ICF	BovineHD1300006516	13	22287616	0.00043878741751548	3.3577
ICF	BovineHD1300006517	13	22289953	0.00153897899351965	2.8128
ICF	BovineHD1300006518	13	22291550	0.00012088041186191	3.9176
ICF	BovineHD1300006519	13	22294761	0.000385374037690775	3.4141
ICF	BovineHD1300006520	13	22295581	0.00452688142219774	2.3442
ICF	BovineHD1300006521	13	22296466	0.010980425432975	1.9594
ICF	BovineHD1300006522	13	22297651	0.00874106865900208	2.0584
ICF	BovineHD1300006523	13	22298608	0.00982661345131361	2.0076
ICF	BovineHD1300006524	13	22299401	0.00460108039763613	2.3371
ICF	BovineHD1300006525	13	22300348	0.0320044495107977	1.4948
ICF	BovineHD1300006526	13	22301160	0.00141153214676484	2.8503
ICF	BovineHD1300006527	13	22303386	0.00697127479897194	2.1567
ICF	BovineHD1300006528	13	22306538	0.846890383393491	0.0722
ICF	ARS-BFGL-NGS-106940	13	22308682	0.965305119595225	0.0153
ICF	BovineHD1300006531	13	22316019	0.653960800823941	0.1844
ICF	BovineHD1300006536	13	22334839	0.0383755799774089	1.4159
ICF	BovineHD1300006539	13	22345509	0.0371866198021908	1.4296
ICF	BovineHD1300006541	13	22350741	0.0488379885992913	1.3112
ICF	BovineHD1300006542	13	22353787	0.00349612867220499	2.4564
ICF	BovineHD1300006543	13	22356296	4.14280320483974e-05	4.3827
ICF	BovineHD1300006544	13	22360172	0.618158874368668	0.2089
ICF	ARS-BFGL-NGS-28633	13	22363763	0.508073156542971	0.2941
ICF	BovineHD1300006547	13	22368655	0.0847664801866657	1.0718
ICF	BovineHD1300006558	13	22416173	0.225468629622546	0.6469
ICF	BovineHD1300006559	13	22416799	0.264959757721201	0.5768
ICF	ARS-BFGL-NGS-90391	13	22418071	0.180255884209689	0.7441
ICF	BovineHD1300006560	13	22419082	0.18120020319535	0.7418
ICF	BovineHD1300006561	13	22420046	0.442650998143656	0.3539
ICF	BovineHD1300006562	13	22420743	0.477807223225548	0.3207
ICF	BovineHD1300006563	13	22421335	0.46910775974918	0.3287
ICF	BovineHD1300006564	13	22422097	0.631111249732226	0.1999
ICF	BovineHD1300006565	13	22422886	0.432206647730555	0.3643
ICF	BovineHD1300006566	13	22424376	0.102441995208211	0.9895
ICF	BovineHD1300006568	13	22428078	0.000274566828700796	3.5614
ICF	BovineHD1300006569	13	22429385	0.00104209551211749	2.9821
ICF	BovineHD1300006570	13	22430757	8.17333662117523e-05	4.0876
ICF	BovineHD1300006571	13	22433516	0.000461405723839074	3.3359
ICF	BovineHD1300006572	13	22434394	2.06962357716539e-05	4.6841
ICF	BovineHD1300006574	13	22442550	5.73139144603673e-05	4.2417
ICF	BovineHD1300006581	13	22467545	0.0013396259793813	2.873
ICF	Hapmap33087-BTA-21546	13	22476667	0.986995864418049	0.0057
ICF	BovineHD1300006586	13	22484768	3.08030505060326e-05	4.5114
ICF	BovineHD1300006608	13	22535579	0.762134120297342	0.118
ICF	BovineHD1300006612	13	22551906	0.995691711588288	0.0019
ICF	BovineHD1300006619	13	22581721	0.159030623322083	0.7985
ICF	BovineHD1300006620	13	22586531	0.574215401780597	0.2409
ICF	BovineHD1300006622	13	22593576	0.467206932825976	0.3305
ICF	BovineHD1300006623	13	22598650	0.504235674180956	0.2974
ICF	BovineHD1300006624	13	22603594	0.611340906176491	0.2137
ICF	BovineHD1300006625	13	22605223	0.580841955833786	0.2359
ICF	BovineHD1300006626	13	22611652	0.346710022147461	0.46
ICF	BovineHD1300006627	13	22613340	0.401126423798952	0.3967
ICF	BovineHD1300006631	13	22628743	0.17045129831815	0.7684
ICF	BovineHD1300006632	13	22631628	0.380701862266452	0.4194
ICF	BovineHD1300006633	13	22633053	0.214493351641142	0.6686
ICF	BovineHD1300006634	13	22635574	0.17584420195403	0.7549
ICF	BovineHD1300006635	13	22638494	0.220571476257847	0.6565
ICF	BovineHD1300006637	13	22656377	0.388463754190073	0.4106
ICF	BovineHD1300006638	13	22661721	0.120262939426603	0.9199
ICF	BovineHD1300006642	13	22680607	0.463235234152151	0.3342
ICF	BovineHD1300006643	13	22683318	0.161081861392573	0.793
ICF	BovineHD1300006645	13	22693088	0.0294191527887867	1.5314
ICF	ARS-BFGL-NGS-72249	13	22720760	1.05153273698315e-08	7.9782
ICF	BovineHD1300006652	13	22723547	0.000825586173447584	3.0832
ICF	BovineHD1300006655	13	22734312	5.44240123981949e-05	4.2642
ICF	BovineHD1300006656	13	22739596	1.35509154012022e-05	4.868
ICF	BovineHD1300006658	13	22746730	0.00087784045214626	3.0566
ICF	BovineHD1300006660	13	22754921	1.0908295290444e-06	5.9622
ICF	BovineHD1300006664	13	22779728	6.34945965356628e-06	5.1973
ICF	BovineHD1300006665	13	22781584	0.0168894536573203	1.7724
ICF	Hapmap35027-BES1_Contig330_454	13	22787813	0.385227104894886	0.4143
ICF	BovineHD1300006667	13	22790274	0.0210606761708078	1.6765
ICF	Hapmap59622-rs29013323	13	22821740	0.281187528702764	0.551
ICF	BovineHD1300006677	13	22831808	0.446164275260547	0.3505
ICF	BovineHD1300006678	13	22832576	0.498571702178074	0.3023
ICF	BovineHD1300006679	13	22833988	0.0276158935872851	1.5588
ICF	BovineHD1300006682	13	22842757	0.0172978297242253	1.762
ICF	BovineHD1300006683	13	22848547	0.0095431306936301	2.0203
ICF	BovineHD1300006684	13	22849265	0.0100072180475148	1.9997
ICF	BovineHD1300006685	13	22850110	0.0157491949768137	1.8027
ICF	BovineHD4100010006	13	22851105	0.0578597712990027	1.2376
ICF	BovineHD1300006686	13	22852840	0.0325848477960622	1.487
ICF	BovineHD1300006687	13	22854661	0.0160716285679831	1.7939
ICF	BovineHD1300006688	13	22856024	0.00225404903196483	2.647
ICF	BovineHD1300006689	13	22856795	0.000901068606294517	3.0452
ICF	BovineHD1300006690	13	22858157	0.00149622152802653	2.825
ICF	BovineHD1300006692	13	22860722	0.00201792566513094	2.6951
ICF	ARS-BFGL-NGS-3658	13	22868297	0.170700801586869	0.7678
ICF	BTA-112161-no-rs	13	22904772	0.510126063543028	0.2923
ICF	BovineHD1300006701	13	22909019	2.93151067097485e-06	5.5329
ICF	BovineHD1300006704	13	22922530	1.95893160935721e-06	5.708
ICF	BovineHD1300006708	13	22940495	0.000468365531800403	3.3294
ICF	BovineHD1300006709	13	22943301	0.000415951453041811	3.381
ICF	BovineHD1300006711	13	22954004	0.0001153981757026	3.9378
ICF	BovineHD1300024549	13	22961303	0.000363903476890066	3.439
ICF	BovineHD1300006715	13	22971186	0.3500504741805	0.4559
ICF	BovineHD1300006721	13	22996800	0.20415795244813	0.69
ICF	BovineHD1300006723	13	23004842	0.0137197649527539	1.8627
ICF	BovineHD1300006724	13	23009525	0.0260625756678576	1.584
ICF	BovineHD1300006726	13	23024941	0.0137695548379456	1.8611
ICF	BovineHD1300006727	13	23030137	0.0101585103203648	1.9932
ICF	BovineHD1300006731	13	23045641	0.00608346366835626	2.2158
ICF	BovineHD1300006732	13	23047872	0.596695863626346	0.2242
ICF	BovineHD1300006738	13	23109471	0.00419828135379152	2.3769
ICF	BovineHD1300006739	13	23116537	0.0796952051391103	1.0986
ICF	BovineHD1300006742	13	23126903	0.362613335591988	0.4406
ICF	BovineHD1300006746	13	23140745	0.0727923705641905	1.1379
ICF	BovineHD1300006749	13	23165493	0.118484342866268	0.9263
ICF	BovineHD1300024550	13	23168764	0.0915654211453762	1.0383
ICF	BovineHD1300006752	13	23177854	0.104198145214167	0.9821
ICF	BovineHD1300006753	13	23181588	0.0841904190180065	1.0747
ICF	BovineHD1300006756	13	23195858	0.00230942098330263	2.6365
ICF	ARS-BFGL-BAC-11283	13	23196342	2.82658335073121e-10	9.5487
ICF	BovineHD1300006768	13	23254232	0.00194462900749941	2.7112
ICF	BovineHD1300006784	13	23340271	4.7485921477814e-05	4.3234
ICF	BovineHD1300006793	13	23396073	0.0367703065052902	1.4345
ICF	BovineHD1300006796	13	23402797	1.7257674595002e-05	4.763
ICF	BovineHD4100010007	13	23442756	2.27586839807068e-06	5.6429
ICF	Hapmap58057-rs29012102	13	23452414	1.48551262828829e-06	5.8281
ICF	BovineHD1300006805	13	23453459	2.47453723676207e-06	5.6065
ICF	Hapmap45544-BTA-122351	13	23478182	3.6365232112699e-06	5.4393
ICF	Hapmap39219-BTA-31890	13	23529663	0.00109565649405966	2.9603
ICF	BTA-31887-no-rs	13	23610529	0.987713825740953	0.0054
ICF	BovineHD1300006835	13	23660628	2.96728645855666e-06	5.5276
ICF	BovineHD1300006839	13	23685721	0.843055050249278	0.0741
ICF	BovineHD1300006840	13	23686650	0.791562275213708	0.1015
ICF	BovineHD1300006845	13	23707314	0.11016589258277	0.958
ICF	BovineHD1300006858	13	23757131	0.300917832310822	0.5216
ICF	BovineHD1300006859	13	23765517	0.297706028798643	0.5262
ICF	BovineHD1300006869	13	23806829	0.446821045383555	0.3499
ICF	BovineHD1300006870	13	23810680	0.434201755031567	0.3623
ICF	BovineHD1300006873	13	23830706	0.520066058300001	0.2839
ICF	BovineHD1300006875	13	23838929	0.376910894249982	0.4238
ICF	BovineHD1300006876	13	23840893	0.391882772670843	0.4068
ICF	BovineHD1300006877	13	23841900	0.525725350948054	0.2792
ICF	BovineHD1300006878	13	23848421	0.467513228538182	0.3302
ICF	BovineHD1300006880	13	23857283	0.465432614584519	0.3321
ICF	BovineHD1300006881	13	23859760	4.1249979555209e-05	4.3846
ICF	BovineHD1300006882	13	23860803	0.458918512320749	0.3383
ICF	BovineHD1300006884	13	23874080	0.458312340354891	0.3388
ICF	BovineHD1300006890	13	23903533	0.385117677686068	0.4144
ICF	BovineHD1300006891	13	23904823	0.622463422402624	0.2059
ICF	BovineHD1300006892	13	23906853	0.400117814583842	0.3978
ICF	BovineHD1300006894	13	23911968	0.558311565944169	0.2531
ICF	BovineHD1300006898	13	23923741	6.17922887347474e-05	4.2091
ICF	ARS-BFGL-NGS-99560	13	23925250	2.57400576670734e-05	4.5894
ICF	BovineHD1300006903	13	23944190	1.92180680323342e-05	4.7163
ICF	BovineHD1300006904	13	23946495	2.86937349439795e-05	4.5422
ICF	BovineHD1300006908	13	23957421	2.04213180403413e-05	4.6899
ICF	BovineHD1300006909	13	23960960	0.598153159873282	0.2232
ICF	BovineHD1300006910	13	23962131	1.60438169187038e-05	4.7947
ICF	BovineHD1300006911	13	23965221	5.57093114719042e-05	4.2541
ICF	BovineHD1300006912	13	23966104	0.000230442281726501	3.6374
ICF	BovineHD1300006913	13	23970560	2.85430797977159e-05	4.5445
ICF	BTA-32149-no-rs	13	23971049	9.48253984760877e-05	4.0231
ICF	BovineHD1300006914	13	23971423	0.000200902822302353	3.697
ICF	BovineHD1300006915	13	23973511	0.000238509662729837	3.6225
ICF	BovineHD1300006922	13	24003859	0.405796955792748	0.3917
ICF	BovineHD1300006931	13	24031731	0.274415232025259	0.5616
ICF	BovineHD1300006936	13	24044997	0.24437137699105	0.6119
ICF	BovineHD1300006937	13	24047794	0.000371873304646598	3.4296
ICF	BovineHD1300006938	13	24048834	0.000123161349839904	3.9095
ICF	BovineHD1300006939	13	24050076	0.270353640896626	0.5681
ICF	BovineHD1300006940	13	24050905	0.220157448014322	0.6573
ICF	BovineHD1300006941	13	24051436	0.244857795982742	0.6111
ICF	BovineHD1300006942	13	24053587	0.000384498778416235	3.4151
ICF	BovineHD1300006943	13	24056929	0.340596567204074	0.4678
ICF	BovineHD1300006944	13	24058152	0.00602268749020359	2.2202
ICF	BovineHD1300006946	13	24063489	0.00343501357220864	2.4641
ICF	BovineHD1300006947	13	24069645	0.00313971611256553	2.5031
ICF	BovineHD1300006948	13	24073277	0.00614665902483838	2.2114
ICF	BovineHD1300006949	13	24074367	0.0913351254511099	1.0394
ICF	BovineHD1300006950	13	24077697	0.00379020659068942	2.4213
ICF	BovineHD1300006951	13	24081471	0.0038631686416695	2.4131
ICF	ARS-BFGL-NGS-80617	13	24084823	0.0095237564197237	2.0212
ICF	BovineHD1300006952	13	24088252	0.000243400576872468	3.6137
ICF	BovineHD1300006953	13	24091085	0.00022819757161147	3.6417
ICF	BovineHD1300006954	13	24093334	0.000247515920182137	3.6064
ICF	BovineHD1300006955	13	24094599	0.000165321795099995	3.7817
ICF	BovineHD1300006956	13	24096360	0.000205470799392655	3.6872
ICF	BovineHD1300006957	13	24100251	0.000217193347755622	3.6632
ICF	BovineHD1300006958	13	24103826	0.000112699835779816	3.9481
ICF	BovineHD1300006959	13	24111095	0.000241980162137485	3.6162
ICF	BovineHD1300006960	13	24116640	0.000114554304826275	3.941
ICF	BovineHD1300006961	13	24120481	0.000171023464403888	3.7669
ICF	Hapmap55576-rs29016973	13	24121469	0.000300761147745041	3.5218
ICF	BovineHD1300006962	13	24128655	0.000383770815755707	3.4159
ICF	BovineHD1300006971	13	24166661	0.566270519263641	0.247
ICF	BovineHD1300006972	13	24171625	3.4694882973284e-05	4.4597
ICF	BovineHD1300006974	13	24178713	0.576329270000457	0.2393
ICF	ARS-BFGL-NGS-91120	13	24202640	0.782024661919676	0.1068
ICF	BovineHD1300006981	13	24211391	0.555491903717174	0.2553
ICF	BovineHD1300006982	13	24212190	0.66133727486947	0.1796
ICF	BovineHD1300006983	13	24218141	0.358045984151349	0.4461
ICF	BovineHD1300006984	13	24220732	0.000258543539106952	3.5875
ICF	BovineHD1300006985	13	24223239	8.52679858511897e-05	4.0692
ICF	BovineHD1300006986	13	24229813	0.000294568780487811	3.5308
ICF	BovineHD1300006987	13	24235566	2.62904000671307e-05	4.5802
ICF	BovineHD1300006988	13	24236595	2.30362524350441e-05	4.6376
ICF	BovineHD1300006989	13	24238000	3.93557346019576e-05	4.405
ICF	BovineHD1300006990	13	24240162	4.18763602885912e-05	4.378
ICF	BovineHD1300006991	13	24242032	3.50432825364047e-05	4.4554
ICF	BovineHD1300006992	13	24243865	8.9922104030671e-06	5.0461
ICF	BovineHD1300006993	13	24247404	2.78621505640331e-05	4.555
ICF	BovineHD1300006994	13	24249465	1.4045888606751e-05	4.8525
ICF	BovineHD1300006995	13	24250124	5.31216604367948e-05	4.2747
ICF	BovineHD1300006996	13	24250753	0.00207977278118634	2.682
ICF	BovineHD1300006997	13	24251974	0.000873449699122908	3.0588
ICF	BovineHD1300006998	13	24256492	0.000115822307241134	3.9362
ICF	BovineHD1300006999	13	24258951	9.27368948663446e-05	4.0327
ICF	BovineHD1300007000	13	24260032	0.000222631619259119	3.6524
ICF	BovineHD1300007001	13	24263962	0.00615974301584841	2.2104
ICF	BovineHD1300007002	13	24266248	0.021127611978085	1.6751
ICF	BovineHD1300007004	13	24274815	0.0341853100151642	1.4662
ICF	BovineHD1300007005	13	24278981	0.18939251544306	0.7226
ICF	BovineHD1300007014	13	24302996	0.0886451767652963	1.0523
ICF	BovineHD1300007017	13	24316133	0.215899423287504	0.6657
ICF	BovineHD1300007018	13	24325098	0.0665052854244292	1.1771
ICF	BovineHD1300007019	13	24325994	0.0638264878373417	1.195
ICF	BovineHD1300007021	13	24333172	0.0143318425772154	1.8437
ICF	BovineHD1300007022	13	24338634	0.126169488372347	0.899
ICF	BovineHD1300007023	13	24341851	0.161171497078948	0.7927
ICF	BovineHD1300007024	13	24344813	0.0230544789453562	1.6372
ICF	BovineHD4100010012	13	24345951	0.225200915783375	0.6474
ICF	BovineHD1300007025	13	24349246	0.166894837160243	0.7776
ICF	ARS-BFGL-NGS-56387	13	24355847	0.138844700255202	0.8575
ICF	BovineHD1300007027	13	24358861	0.0844600518103378	1.0733
ICF	BovineHD1300007030	13	24369524	0.136066015287153	0.8663
ICF	BovineHD1300007031	13	24374163	0.197020544076205	0.7055
ICF	BovineHD1300007032	13	24380809	0.169890915534577	0.7698
ICF	BovineHD1300007033	13	24383362	0.210897676746228	0.6759
ICF	BovineHD1300007034	13	24386494	0.175334268215515	0.7561
ICF	BovineHD1300007035	13	24391031	0.218768901526945	0.66
ICF	BovineHD1300007036	13	24393684	0.00372917626215487	2.4284
ICF	BovineHD1300007040	13	24406428	0.109987903091271	0.9587
ICF	BovineHD1300007043	13	24414834	0.0357380711436492	1.4469
ICF	BovineHD1300007044	13	24416139	0.115450396723205	0.9376
ICF	ARS-BFGL-NGS-102355	13	24416810	1.51014007196544e-06	5.821
ICF	BovineHD1300007045	13	24417379	7.48009567920848e-07	6.1261
ICF	BovineHD1300007047	13	24421244	0.0169124279710846	1.7718
ICF	BovineHD1300007048	13	24425264	0.939979758980331	0.0269
ICF	BovineHD1300007049	13	24426420	0.882981523919342	0.054
ICF	BovineHD1300007050	13	24427674	0.993298264279528	0.0029
ICF	BovineHD1300007051	13	24428410	0.99792563116668	9e-04
ICF	BovineHD1300007052	13	24429329	0.000842977367082159	3.0742
ICF	BovineHD1300007053	13	24430651	0.0148076117434501	1.8295
ICF	BovineHD1300007054	13	24432183	0.00789397033822035	2.1027
ICF	BovineHD1300007055	13	24439373	0.00147424011726784	2.8314
ICF	BovineHD1300007057	13	24441727	0.00104504740807241	2.9809
ICF	BovineHD1300007059	13	24451886	0.00121771350578921	2.9145
ICF	BovineHD1300007061	13	24455446	0.000687387164794524	3.1628
ICF	BovineHD1300007062	13	24462537	0.0427588224120648	1.369
ICF	BovineHD1300007066	13	24475549	4.40696334069773e-06	5.3559
ICF	BovineHD1300007068	13	24479478	3.40142185273946e-08	7.4683
ICF	BovineHD1300007124	13	24611155	0.01226697537194	1.9113
ICF	BovineHD1300007128	13	24626885	0.119953160035471	0.921
ICF	BovineHD1300007129	13	24628745	0.125206584356115	0.9024
ICF	ARS-BFGL-BAC-869	13	24645652	0.0203094969847394	1.6923
ICF	BovineHD1300007145	13	24677480	0.478179360736321	0.3204
ICF	BTA-31870-no-rs	13	24688809	0.0947203348239733	1.0236
ICF	BovineHD1300007149	13	24699539	0.02401141787556	1.6196
ICF	BovineHD1300007153	13	24718736	0.876513766889191	0.0572
ICF	BovineHD1300007154	13	24720132	0.996808668249221	0.0014
ICF	Hapmap53835-rs29011344	13	24732116	0.0185803782956438	1.7309
ICF	BovineHD1300007163	13	24768624	0.613937644367241	0.2119
ICF	BovineHD1300007164	13	24773530	0.784867203643711	0.1052
ICF	BovineHD1300007165	13	24776027	0.679262324163133	0.168
ICF	BovineHD1300007166	13	24782009	0.937593304749837	0.028
ICF	BovineHD1300007167	13	24788324	0.849005287737007	0.0711
ICF	BovineHD4100010014	13	24790211	0.737944257490155	0.132
ICF	BovineHD4100010015	13	24793453	0.00206172951583545	2.6858
ICF	BovineHD1300007168	13	24795585	0.000440935510893327	3.3556
ICF	BovineHD1300007169	13	24797784	0.107476175545323	0.9687
ICF	BovineHD1300007170	13	24801509	0.216530600471649	0.6645
ICF	BovineHD1300007171	13	24803199	0.251780460566869	0.599
ICF	BovineHD1300007172	13	24804963	0.216753685774259	0.664
ICF	BovineHD1300007173	13	24806374	0.148423317346963	0.8285
ICF	BovineHD1300007174	13	24807247	0.740057538265373	0.1307
ICF	BovineHD1300007175	13	24808861	0.00181390374779129	2.7414
ICF	BovineHD1300007176	13	24810384	4.11789621452184e-05	4.3853
ICF	BovineHD1300007180	13	24829743	1.71880022175303e-05	4.7648
ICF	BovineHD4100010016	13	24832523	0.000518546246934941	3.2852
ICF	BovineHD1300007181	13	24836373	0.572581384978506	0.2422
ICF	BovineHD1300007182	13	24852929	0.0276299888286179	1.5586
ICF	BovineHD1300007183	13	24854081	0.0196131933056698	1.7075
ICF	BovineHD1300007184	13	24855432	0.0203310933675572	1.6918
ICF	ARS-BFGL-NGS-70502	13	24860333	0.00889596467964034	2.0508
ICF	BovineHD1300007185	13	24864614	0.268965687263767	0.5703
ICF	BovineHD1300007187	13	24880422	0.27670431323162	0.558
ICF	BovineHD1300007190	13	24898516	0.143162687900228	0.8442
ICF	BovineHD1300007191	13	24902537	2.59222756434178e-05	4.5863
ICF	BovineHD1300007192	13	24908900	1.90043624571624e-05	4.7211
ICF	BovineHD1300007194	13	24914687	0.101000066516195	0.9957
ICF	BovineHD1300007196	13	24922328	0.137542587626369	0.8616
ICF	BovineHD1300007197	13	24924129	0.235850203322548	0.6274
ICF	BovineHD1300007198	13	24928996	0.145304732238874	0.8377
ICF	BovineHD1300007200	13	24939205	0.137701522072008	0.8611
ICF	BovineHD1300007201	13	24942454	6.33751307323762e-05	4.1981
ICF	ARS-BFGL-BAC-11290	13	24951471	0.262354656551228	0.5811
ICF	BovineHD1300007203	13	24957558	2.00422713637811e-05	4.6981
ICF	BovineHD1300007204	13	24965504	0.452455838708822	0.3444
ICF	BovineHD1300007206	13	24978824	0.00819595521632001	2.0864
ICF	BovineHD1300007207	13	24979825	5.75550672331205e-08	7.2399
ICF	BovineHD1300007208	13	24982728	2.23021381837632e-07	6.6517
ICF	ARS-BFGL-NGS-113296	13	24993156	0.00164971829814053	2.7826
ICF	BovineHD1300007211	13	24994311	0.00591178254477076	2.2283
ICF	BovineHD1300007213	13	24998023	0.00457527236016577	2.3396
ICF	BovineHD1300007214	13	24998814	7.02751566526977e-05	4.1532
ICF	BovineHD1300007215	13	25000249	4.51460414841166e-05	4.3454
ICF	BovineHD1300007216	13	25001268	2.43255617354353e-05	4.6139
ICF	BovineHD1300007217	13	25002226	3.82988679118107e-05	4.4168
ICF	BovineHD1300007218	13	25003063	3.06955157909761e-05	4.5129
ICF	BovineHD1300007219	13	25004202	2.18898591163183e-05	4.6598
ICF	BovineHD1300007220	13	25005975	3.93047859178552e-05	4.4056
ICF	BovineHD1300007222	13	25012975	0.00117665892333614	2.9293
ICF	BovineHD1300007225	13	25020421	0.00167067581754201	2.7771
ICF	BovineHD1300007226	13	25023699	0.00128983800975701	2.8895
ICF	BovineHD1300007227	13	25024419	0.00199634562547393	2.6998
ICF	BovineHD1300007230	13	25031139	7.3523878366166e-05	4.1336
ICF	BovineHD1300007232	13	25036787	9.73614686279748e-06	5.0116
ICF	BovineHD1300007233	13	25041450	2.57514104933163e-05	4.5892
ICF	BovineHD1300007234	13	25042106	1.85670855412719e-05	4.7313
ICF	BovineHD1300007235	13	25043446	2.44021722961656e-07	6.6126
ICF	Hapmap50656-BTA-31918	13	25057651	0.000423702961122493	3.3729
ICF	BovineHD1300007241	13	25060552	0.0006047320564386	3.2184
ICF	BovineHD1300007242	13	25063141	0.000121916722145406	3.9139
ICF	BovineHD1300007243	13	25066213	0.451614077344033	0.3452
ICF	BovineHD1300007244	13	25069592	6.28261254349116e-09	8.2019
ICF	BovineHD1300007245	13	25071847	0.0337476174398347	1.4718
ICF	BovineHD1300007246	13	25074459	6.22159912323518e-08	7.2061
ICF	BovineHD1300007247	13	25077205	0.000284952943245474	3.5452
ICF	BovineHD1300007248	13	25078177	0.000465569933470874	3.332
ICF	BovineHD1300007249	13	25081798	8.52942088249296e-06	5.0691
ICF	BovineHD1300007250	13	25086330	4.91240598965931e-06	5.3087
ICF	BovineHD1300007251	13	25088222	0.000338605657343383	3.4703
ICF	BovineHD1300007252	13	25089407	0.000257140308490892	3.5898
ICF	BovineHD1300007253	13	25094552	3.3182884061787e-06	5.4791
ICF	BovineHD1300007254	13	25095314	0.000331812818314819	3.4791
ICF	BovineHD1300007255	13	25096278	0.000476312373561564	3.3221
ICF	BovineHD1300007256	13	25097104	0.000118977841552895	3.9245
ICF	BovineHD1300007257	13	25100385	0.000144662793550948	3.8396
ICF	ARS-BFGL-NGS-15781	13	25101088	0.0002053898250807	3.6874
ICF	BovineHD1300007258	13	25106355	1.0247088541798e-05	4.9894
ICF	BovineHD1300007263	13	25124219	0.000229182702910206	3.6398
ICF	BovineHD1300007264	13	25129391	4.10511297619035e-07	6.3867
ICF	BovineHD1300007265	13	25133159	0.825181487985178	0.0835
ICF	BTA-31912-no-rs	13	25138665	0.182246468119704	0.7393
ICF	BovineHD1300007267	13	25140794	0.654249444201575	0.1843
ICF	BovineHD1300007268	13	25142000	0.607070462328418	0.2168
ICF	BovineHD1300007269	13	25143006	0.974553378334937	0.0112
ICF	BovineHD1300007271	13	25152153	0.992420680909163	0.0033
ICF	BovineHD1300007272	13	25153235	0.883849753584834	0.0536
ICF	BovineHD1300007275	13	25166584	3.01802709510854e-08	7.5203
ICF	BovineHD1300007276	13	25168286	1.63867738234711e-07	6.7855
ICF	BovineHD1300007277	13	25169363	4.04255316717867e-08	7.3933
ICF	BovineHD1300007279	13	25180231	1.920088767658e-05	4.7167
ICF	BovineHD1300007280	13	25182816	1.41803381107525e-05	4.8483
ICF	BovineHD1300007282	13	25189245	0.144258124727355	0.8409
ICF	BovineHD1300007284	13	25197139	0.0702152799914548	1.1536
ICF	BovineHD1300007285	13	25200529	0.0455348591725834	1.3417
ICF	Hapmap43234-BTA-31907	13	25212012	0.1115980159267	0.9523
ICF	BovineHD1300007288	13	25213277	0.128614558029281	0.8907
ICF	BovineHD1300007289	13	25214101	0.000231708357637267	3.6351
ICF	BovineHD4100010018	13	25215445	0.00789630869834509	2.1026
ICF	BovineHD1300007293	13	25229684	0.000534967632033218	3.2717
ICF	BovineHD1300007294	13	25234901	3.49824535093057e-05	4.4561
ICF	BovineHD1300007296	13	25241246	7.24861124901981e-05	4.1397
ICF	BovineHD1300007297	13	25245858	0.000783554406480208	3.1059
ICF	ARS-BFGL-NGS-115560	13	25254394	0.000940493727466122	3.0266
ICF	BovineHD1300007299	13	25255170	0.00378418332893222	2.422
ICF	BovineHD1300007300	13	25256691	0.000251304818774016	3.5998
ICF	BovineHD1300007301	13	25264898	0.000177402939724437	3.751
ICF	BovineHD1300007302	13	25269129	4.08784308729184e-05	4.3885
ICF	BovineHD1300007303	13	25271279	0.000514897648083666	3.2883
ICF	BovineHD1300007304	13	25276033	7.47627759418079e-05	4.1263
ICF	BovineHD1300007305	13	25280942	0.000410495998946361	3.3867
ICF	BovineHD1300007306	13	25281644	0.000194960530266088	3.7101
ICF	BovineHD1300007307	13	25282642	0.000277558854306331	3.5566
ICF	BovineHD1300007314	13	25301122	0.00707866690024797	2.15
ICF	Hapmap42181-BTA-31908	13	25323323	0.00790566834664051	2.1021
ICF	BovineHD1300007324	13	25337226	5.29417747575295e-11	10.2762
ICF	BovineHD1300007325	13	25340032	8.14827076199855e-11	10.0889
ICF	BovineHD1300007326	13	25342551	3.12666121104134e-11	10.5049
ICF	BovineHD1300007327	13	25345740	0.0119621544119015	1.9222
ICF	BovineHD1300007329	13	25349272	0.0101175786680564	1.9949
ICF	ARS-BFGL-NGS-104788	13	25351049	0.0398853792655549	1.3992
ICF	BovineHD1300007331	13	25355097	0.356635925073652	0.4478
ICF	BovineHD1300007332	13	25356593	0.2052642592188	0.6877
ICF	BovineHD1300007333	13	25357477	0.00138206579630455	2.8595
ICF	BovineHD1300007334	13	25363330	0.34522623782007	0.4619
ICF	BovineHD4100010019	13	25376450	0.0276511433287484	1.5583
ICF	BovineHD4100010020	13	25376941	2.57687089694546e-06	5.5889
ICF	BovineHD1300007340	13	25381793	5.50747933752825e-05	4.259
ICF	BovineHD1300007343	13	25388908	0.0210217157045259	1.6773
ICF	BovineHD1300007344	13	25391718	0.00068663608695198	3.1633
ICF	BovineHD1300007345	13	25393312	0.0191931692025339	1.7169
ICF	BovineHD4100010021	13	25395262	9.02059944116765e-05	4.0448
ICF	BovineHD1300007347	13	25402396	0.000148434187873799	3.8285
ICF	BovineHD1300007348	13	25404010	0.0510667802586972	1.2919
ICF	BovineHD1300007349	13	25405045	0.879431150477366	0.0558
ICF	BovineHD1300007350	13	25409383	1.78789913004901e-07	6.7477
ICF	BovineHD1300007356	13	25428294	0.749818871317152	0.125
ICF	BovineHD1300007365	13	25451744	0.00093348091768283	3.0299
ICF	BovineHD1300007366	13	25452412	0.000707699938034676	3.1502
ICF	BovineHD1300007367	13	25453741	0.000617983378597548	3.209
ICF	BovineHD1300007368	13	25455800	0.0010384164962787	2.9836
ICF	BovineHD1300007369	13	25459625	0.00330822891321162	2.4804
ICF	BovineHD1300007370	13	25462839	0.00480785058872682	2.318
ICF	BovineHD1300007371	13	25466143	0.00120374346521257	2.9195
ICF	BovineHD1300007373	13	25470286	0.279806276835867	0.5531
ICF	BovineHD1300007374	13	25472298	0.000251402681811803	3.5996
ICF	BovineHD1300007376	13	25477919	6.77948542958589e-07	6.1688
ICF	BovineHD1300007377	13	25479279	0.000150294069125795	3.8231
ICF	BovineHD1300007378	13	25480343	0.00013178792324582	3.8801
ICF	BovineHD1300007383	13	25499686	0.402136558750509	0.3956
ICF	BovineHD1300007384	13	25500142	2.16479349800092e-05	4.6646
ICF	BovineHD1300007389	13	25512255	7.9421353027851e-05	4.1001
ICF	BovineHD1300007392	13	25519772	0.403204466475418	0.3945
ICF	BovineHD4100010024	13	25547593	0.0410283027725279	1.3869
ICF	BovineHD1300007400	13	25552611	0.0728721409397941	1.1374
ICF	BovineHD1300007401	13	25553254	0.0317255282546764	1.4986
ICF	BovineHD1300007402	13	25553996	0.0405658865402198	1.3918
ICF	BovineHD1300007403	13	25556740	0.0284654349518238	1.5457
ICF	BovineHD1300007405	13	25561086	6.82211281107256e-06	5.1661
ICF	BovineHD1300007408	13	25570123	0.0106185880967886	1.9739
ICF	BovineHD1300007409	13	25570796	0.0253015904575478	1.5969
ICF	BovineHD1300007410	13	25571302	0.0157017548279874	1.8041
ICF	BovineHD1300007415	13	25584171	0.119953160035471	0.921
ICF	BovineHD1300007416	13	25584965	0.169735499108131	0.7702
ICF	BovineHD1300007417	13	25585503	0.123956060148845	0.9067
ICF	BovineHD4100010025	13	25586653	0.00297229706738344	2.5269
ICF	BovineHD4100010026	13	25590855	0.0397889594143277	1.4002
ICF	BTA-31894-no-rs	13	25594852	0.0405071740416541	1.3925
ICF	BovineHD1300007419	13	25597913	0.27148496450422	0.5663
ICF	BovineHD1300007420	13	25599969	0.0456429311612469	1.3406
ICF	BovineHD1300007421	13	25602525	2.41326622397063e-09	8.6174
ICF	ARS-USMARC-Parent-EF034081-rs29009668	13	25606469	0.00403712562309155	2.3939
ICF	BovineHD1300007423	13	25612061	0.00178039460014586	2.7495
ICF	BovineHD1300007428	13	25623582	0.000704617860821935	3.152
ICF	BovineHD1300007430	13	25625637	0.00184112747153617	2.7349
ICF	BovineHD1300007431	13	25629270	0.00235820668870294	2.6274
ICF	BovineHD1300007432	13	25630186	0.00294727601436276	2.5306
ICF	BovineHD1300007433	13	25630830	0.00122710992990309	2.9111
ICF	Hapmap36338-SCAFFOLD140080_5028	13	25631340	0.0121120025221605	1.9168
ICF	BovineHD1300007435	13	25637386	2.8197890366826e-06	5.5498
ICF	BovineHD1300007437	13	25639151	7.61422509701134e-06	5.1184
ICF	BovineHD1300007438	13	25641901	7.34889336973659e-06	5.1338
ICF	BovineHD1300007440	13	25648759	4.07658847440974e-06	5.3897
ICF	BovineHD1300007445	13	25663125	0.118602270367835	0.9259
ICF	BovineHD1300007446	13	25664611	5.98923443019426e-07	6.2226
ICF	BovineHD1300007447	13	25665217	5.83378198840532e-07	6.234
ICF	BovineHD1300007449	13	25675043	1.13284345064936e-06	5.9458
ICF	BovineHD1300007450	13	25678614	2.47023481204728e-07	6.6073
ICF	BovineHD1300007451	13	25683649	0.0707588897435002	1.1502
ICF	BovineHD1300007452	13	25687792	0.0873058665349026	1.059
ICF	ARS-BFGL-NGS-66330	13	25710529	4.29132556367154e-07	6.3674
ICF	BovineHD4100010030	13	25715436	9.62626590531295e-08	7.0165
ICF	BovineHD1300007455	13	25726310	0.000111282145801598	3.9536
ICF	BovineHD1300007456	13	25729706	7.07477239098278e-05	4.1503
ICF	BovineHD1300007457	13	25736828	3.3860600624593e-08	7.4703
ICF	BovineHD1300007460	13	25745922	7.80119629147146e-05	4.1078
ICF	BovineHD1300007461	13	25747228	4.7182221765539e-05	4.3262
ICF	BovineHD1300007462	13	25748008	1.88350302584948e-05	4.725
ICF	BovineHD1300007470	13	25780362	0.000514132578625678	3.2889
ICF	BovineHD4100010031	13	25783987	0.00103878385607031	2.9835
ICF	BovineHD1300007471	13	25785884	0.106129350804513	0.9742
ICF	BovineHD1300007472	13	25788538	0.000422905852346886	3.3738
ICF	BovineHD1300007474	13	25790414	0.000326520638940773	3.4861
ICF	BovineHD1300007475	13	25794202	0.669038025632426	0.1745
ICF	BovineHD1300007477	13	25796432	0.827518059138829	0.0822
ICF	BovineHD1300007478	13	25798085	0.919079233897939	0.0366
ICF	BovineHD1300007479	13	25805345	0.000388599283675213	3.4105
ICF	BovineHD1300007480	13	25806995	0.000559062345317257	3.2525
ICF	BovineHD1300007482	13	25810354	0.500604282343095	0.3005
ICF	BovineHD1300007483	13	25815082	0.782485417937593	0.1065
ICF	BovineHD1300007484	13	25816714	0.709837960935094	0.1488
ICF	BovineHD1300007485	13	25818289	0.740057538265373	0.1307
ICF	BovineHD1300007486	13	25820142	0.837660603004466	0.0769
ICF	BovineHD1300007487	13	25821303	0.741190462075861	0.1301
ICF	BovineHD1300007488	13	25822177	0.761981704971173	0.1181
ICF	BovineHD1300007489	13	25824483	0.545080192501402	0.2635
ICF	BovineHD1300007490	13	25826993	0.152966808887981	0.8154
ICF	BovineHD1300007496	13	25851596	0.254479040728193	0.5943
ICF	BovineHD1300007498	13	25861868	0.550474161807069	0.2593
ICF	Hapmap50657-BTA-31929	13	25873125	0.0271750581256338	1.5658
ICF	BovineHD1300007501	13	25875442	4.65205548154822e-05	4.3324
ICF	BovineHD1300007505	13	25895329	0.183824259317924	0.7356
ICF	BovineHD1300007507	13	25904113	0.836020316492037	0.0778
ICF	BovineHD1300007510	13	25916581	0.746106258623747	0.1272
ICF	BovineHD1300007511	13	25919988	0.943480861360907	0.0253
ICF	BovineHD1300007512	13	25924130	0.156268081545388	0.8061
ICF	BovineHD1300007515	13	25936478	8.81081496094443e-06	5.055
ICF	BovineHD1300007516	13	25941233	0.896098261199877	0.0476
ICF	BovineHD1300007517	13	25944330	1.32523182816842e-05	4.8777
ICF	BovineHD1300007518	13	25947869	0.13101978816003	0.8827
ICF	BovineHD1300007519	13	25949166	5.55131585314771e-06	5.2556
ICF	BovineHD1300007520	13	25951594	0.0736898934991949	1.1326
ICF	BovineHD1300007521	13	25954297	2.89846068223287e-05	4.5378
ICF	BovineHD1300007522	13	25955263	0.147638917714689	0.8308
ICF	BovineHD1300007523	13	25958401	0.0927433188431655	1.0327
ICF	BovineHD1300007526	13	25966692	0.0946808607005458	1.0237
ICF	BovineHD1300007527	13	25969090	0.11117132884176	0.954
ICF	BovineHD1300007528	13	25970572	0.102673374767042	0.9885
ICF	BovineHD1300007529	13	25972685	0.0878433330735834	1.0563
ICF	BovineHD1300007530	13	25977349	0.112681720841371	0.9481
ICF	BovineHD1300007531	13	25981582	0.166220874459487	0.7793
ICF	BovineHD4100010033	13	25983815	0.190338161993513	0.7205
ICF	BovineHD1300007533	13	25984567	0.127662132932583	0.8939
ICF	ARS-BFGL-NGS-41845	13	25985907	0.115797317270812	0.9363
ICF	BovineHD1300007534	13	25991501	0.0838498850905843	1.0765
ICF	BovineHD1300007536	13	25993739	0.7977322793066	0.0981
ICF	BovineHD1300007537	13	25994440	0.104646243333208	0.9803
ICF	BovineHD1300007538	13	25995190	0.0554230378869513	1.2563
ICF	BovineHD1300007539	13	25996203	0.0698290899285073	1.156
ICF	BovineHD1300007540	13	25997198	0.766100142139433	0.1157
ICF	BovineHD1300007541	13	25998234	0.0982257132304667	1.0078
ICF	BovineHD1300007542	13	25998943	0.924398974606072	0.0341
ICF	BovineHD1300007545	13	26010132	4.35675703650098e-06	5.3608
ICF	BovineHD1300007547	13	26012084	0.0183371373337185	1.7367
ICF	BovineHD1300007550	13	26026774	0.103857761613927	0.9836
ICF	ARS-BFGL-NGS-113966	13	26028188	0.065988715792231	1.1805
ICF	BovineHD1300007552	13	26036244	0.0638264878373417	1.195
ICF	BovineHD1300007553	13	26041773	0.147555063234378	0.831
ICF	BovineHD4100010034	13	26047739	0.135175516279698	0.8691
ICF	BovineHD1300007557	13	26056191	0.0773541672171451	1.1115
ICF	BovineHD1300007559	13	26060537	0.104881571535992	0.9793
ICF	BovineHD1300007568	13	26092531	0.000875642523160087	3.0577
ICF	BovineHD1300007590	13	26157726	0.265603078509767	0.5758
ICF	BovineHD1300007591	13	26161142	0.0126745936832716	1.8971
ICF	BovineHD1300007593	13	26167866	0.0175099869035813	1.7567
ICF	BovineHD1300007594	13	26171046	0.00993807045956302	2.0027
ICF	BovineHD1300007595	13	26171737	0.0159402191248584	1.7975
ICF	BovineHD1300007596	13	26172564	0.0765033126060971	1.1163
ICF	BovineHD1300007597	13	26173873	0.0900199500895431	1.0457
ICF	BovineHD1300007598	13	26174486	0.0513766646267348	1.2892
ICF	BovineHD1300007599	13	26178615	1.69430608922213e-07	6.771
ICF	BovineHD1300007600	13	26179494	5.19319925175229e-07	6.2846
ICF	BovineHD1300007601	13	26180902	2.37112010608392e-07	6.625
ICF	ARS-BFGL-NGS-35376	13	26182286	4.68850999380253e-07	6.329
ICF	BovineHD1300007602	13	26183106	0.0128539593097606	1.891
ICF	BovineHD1300007603	13	26190650	2.88833918779413e-07	6.5394
ICF	BovineHD1300007607	13	26201006	0.0153014596590262	1.8153
ICF	BovineHD1300007614	13	26231318	0.587504105066632	0.231
ICF	BovineHD1300007620	13	26262667	0.205801131202323	0.6866
ICF	BovineHD1300007621	13	26267498	3.454191401897e-09	8.4617
ICF	BovineHD1300007622	13	26269431	1.04112299077926e-08	7.9825
ICF	BovineHD1300007623	13	26271168	8.44891078096584e-10	9.0732
ICF	BovineHD1300007624	13	26274868	0.507112351115577	0.2949
ICF	BovineHD1300007625	13	26278797	0.253355657858239	0.5963
ICF	BovineHD1300007628	13	26298860	0.768925864626894	0.1141
ICF	BTA-31976-no-rs	13	26301726	0.801131204430897	0.0963
ICF	BovineHD1300007629	13	26307896	0.914952963433611	0.0386
ICF	BovineHD1300007631	13	26315256	0.801517685633466	0.0961
ICF	BovineHD1300007632	13	26316201	0.673266496581709	0.1718
ICF	BovineHD1300007633	13	26318508	1.89388886658754e-09	8.7226
ICF	BovineHD1300007635	13	26327457	2.24406588046215e-10	9.649
ICF	BovineHD1300007637	13	26335654	4.68566221918328e-10	9.3292
ICF	BovineHD1300007639	13	26344707	0.776041851386296	0.1101
ICF	BovineHD1300007641	13	26353214	1.96112831699417e-09	8.7075
ICF	BovineHD1300007643	13	26356929	2.05315535435038e-09	8.6876
ICF	BovineHD1300007644	13	26367410	2.51364455110544e-09	8.5997
ICF	Hapmap41828-BTA-31980	13	26404674	6.94508841197402e-10	9.1583
ICF	BovineHD4100010035	13	26405319	0.643891156654439	0.1912
ICF	BovineHD1300007651	13	26408778	1.39748079865612e-08	7.8547
ICF	BovineHD1300007653	13	26417698	1.56944639485999e-11	10.8043
ICF	BovineHD1300007656	13	26434829	0.00308730859769357	2.5104
ICF	BovineHD1300007657	13	26440096	0.0312600664104915	1.505
ICF	BovineHD1300007658	13	26442200	0.00207559613699931	2.6829
ICF	BovineHD4100010036	13	26443839	0.00157151349979289	2.8037
ICF	BovineHD1300007659	13	26444890	0.00169996497836575	2.7696
ICF	BTA-31991-no-rs	13	26446051	0.00424080683257328	2.3726
ICF	BovineHD1300007661	13	26451432	0.00178947655049493	2.7473
ICF	BovineHD1300007662	13	26454624	0.00246512701565961	2.6082
ICF	BovineHD1300007663	13	26455434	0.00124219694400216	2.9058
ICF	BovineHD1300007664	13	26458146	0.00135880826561356	2.8668
ICF	BovineHD1300007665	13	26460884	0.00199835971609406	2.6993
ICF	BovineHD1300007667	13	26474485	0.139619800115577	0.8551
ICF	BovineHD1300007669	13	26481862	0.387804113925116	0.4114
ICF	BovineHD1300007670	13	26483275	0.601559787484241	0.2207
ICF	BovineHD1300007671	13	26484752	0.43573101058244	0.3608
ICF	BovineHD1300007672	13	26489303	0.487596806992253	0.3119
ICF	BovineHD1300007673	13	26493073	0.982129989319272	0.0078
ICF	BovineHD1300007674	13	26495847	0.817404211769928	0.0876
ICF	ARS-BFGL-NGS-111594	13	26496734	0.111823106720284	0.9515
ICF	BovineHD1300007675	13	26499985	0.716848019953398	0.1446
ICF	BovineHD1300007677	13	26506504	0.349844319946735	0.4561
ICF	BovineHD1300007680	13	26515186	0.000143560655779866	3.843
ICF	BovineHD1300007681	13	26518241	0.194430345087509	0.7112
ICF	ARS-BFGL-NGS-36122	13	26524321	2.12298615396199e-10	9.6731
ICF	BovineHD1300007683	13	26550624	9.148206205239e-05	4.0387
ICF	BovineHD1300007684	13	26556379	0.084604141522949	1.0726
ICF	BovineHD1300007690	13	26586900	0.186176598009511	0.7301
ICF	BovineHD1300007691	13	26588902	0.132453869444791	0.8779
ICF	BovineHD1300007693	13	26591427	1.50812435905154e-05	4.8216
ICF	BovineHD1300007694	13	26594357	2.26737944368821e-07	6.6445
ICF	BovineHD1300007695	13	26597744	0.000187541806155504	3.7269
ICF	BovineHD1300007696	13	26598431	0.000844492413338719	3.0734
ICF	BovineHD1300007697	13	26599049	0.000130672654305647	3.8838
ICF	BovineHD4100010037	13	26600044	7.74984832182037e-11	10.1107
ICF	BovineHD1300007698	13	26603728	0.000963195642241378	3.0163
ICF	BovineHD1300007699	13	26605322	0.000515089081251762	3.2881
ICF	BovineHD1300007700	13	26606251	0.000524551017024047	3.2802
ICF	BovineHD1300007701	13	26607099	0.000299259344284507	3.524
ICF	BovineHD1300007702	13	26608023	0.000753548752582942	3.1229
ICF	BovineHD1300007703	13	26608916	0.000349239074553236	3.4569
ICF	BovineHD1300007704	13	26609774	0.000534769320015413	3.2718
ICF	BovineHD1300007705	13	26611009	0.00039467740520221	3.4038
ICF	BovineHD1300007706	13	26611859	0.000471000626494114	3.327
ICF	BovineHD1300007707	13	26612798	0.000811445905277816	3.0907
ICF	ARS-BFGL-NGS-19310	13	26614651	0.000697474806559242	3.1565
ICF	BovineHD1300007714	13	26640865	0.0290344153392332	1.5371
ICF	BovineHD1300007715	13	26641623	0.0433975700157931	1.3625
ICF	BovineHD1300007716	13	26646810	0.039119545256248	1.4076
ICF	BovineHD4100010038	13	26649428	0.00430397491597118	2.3661
ICF	BovineHD1300007717	13	26650421	0.00234106415691787	2.6306
ICF	BovineHD1300007718	13	26651566	0.00146512729897454	2.8341
ICF	BovineHD1300007719	13	26653028	0.257281653895806	0.5896
ICF	BovineHD1300007720	13	26653714	0.703965439816848	0.1524
ICF	BTA-98790-no-rs	13	26654447	0.631253443497531	0.1998
ICF	BovineHD1300007721	13	26655075	0.567015221782098	0.2464
ICF	BovineHD1300007722	13	26658828	0.684617221391062	0.1646
ICF	BovineHD1300007725	13	26664722	0.0102260754320603	1.9903
ICF	BovineHD1300007726	13	26669930	0.257617720678235	0.589
ICF	BovineHD1300007727	13	26670673	0.280741458624378	0.5517
ICF	BovineHD1300007728	13	26672783	0.283604620855077	0.5473
ICF	Hapmap43736-BTA-98788	13	26679032	0.010270354953522	1.9884
ICF	BovineHD1300007733	13	26697045	0.00686534886148688	2.1633
ICF	BovineHD1300007734	13	26699249	0.0191572427924488	1.7177
ICF	Hapmap39398-BTA-31996	13	26708860	6.96741705003252e-06	5.1569
ICF	BovineHD4100010039	13	26714356	0.0264674114984363	1.5773
ICF	BovineHD1300007736	13	26716640	4.11975090221253e-06	5.3851
ICF	BovineHD1300007738	13	26723898	1.11327699665599e-10	9.9534
ICF	BovineHD1300007740	13	26727713	0.00426087487030492	2.3705
ICF	BovineHD1300007741	13	26729973	1.45763221774391e-06	5.8364
ICF	BovineHD1300007744	13	26740159	0.00353553377530298	2.4515
ICF	BovineHD1300007745	13	26741603	0.000501847827433564	3.2994
ICF	BovineHD1300007746	13	26742807	0.0411371707101304	1.3858
ICF	BovineHD1300007747	13	26743666	0.0711336425819332	1.1479
ICF	BovineHD1300007748	13	26745539	0.0184410398994049	1.7342
ICF	BovineHD1300007751	13	26755193	0.0421078288402865	1.3756
ICF	ARS-BFGL-NGS-35658	13	26759801	0.0819704843661141	1.0863
ICF	BovineHD1300007756	13	26778621	0.00177617087872177	2.7505
ICF	BovineHD1300007758	13	26785024	0.00515686479062319	2.2876
ICF	BovineHD1300007759	13	26787429	0.00283426724622814	2.5476
ICF	BTA-13329-rs29018291	13	26794137	0.00301606134004734	2.5206
ICF	BovineHD1300007762	13	26801496	0.0219743012882624	1.6581
ICF	BovineHD1300007764	13	26806009	0.0206410264028122	1.6853
ICF	BovineHD1300007766	13	26817020	2.23615883462784e-05	4.6505
ICF	BovineHD1300007768	13	26824258	0.0216241643714685	1.6651
ICF	BovineHD1300007769	13	26826596	0.0504046524385398	1.2975
ICF	BovineHD1300007775	13	26847144	0.0494249651447682	1.3061
ICF	BovineHD1300007776	13	26853164	0.326355871554444	0.4863
ICF	BovineHD1300007777	13	26854687	0.411410119367972	0.3857
ICF	BovineHD4100010041	13	26861141	0.00333817626111898	2.4765
ICF	BovineHD1300007779	13	26861615	0.472860560630751	0.3253
ICF	ARS-BFGL-NGS-14593	13	26882688	0.00126096696014873	2.8993
ICF	BovineHD1300007805	13	26944137	0.211920532816256	0.6738
ICF	BovineHD1300007806	13	26945934	0.229705445246437	0.6388
ICF	BovineHD1300007807	13	26947015	0.158351289851465	0.8004
ICF	BovineHD1300007808	13	26947868	0.122860772703227	0.9106
ICF	BovineHD1300007809	13	26950790	0.108506150991848	0.9645
ICF	BovineHD1300007812	13	26958843	0.124764104307174	0.9039
ICF	BovineHD1300007813	13	26959532	0.171357049698552	0.7661
ICF	BovineHD1300007814	13	26960742	0.00649510435386074	2.1874
ICF	BovineHD1300007816	13	26968235	0.00555243213476374	2.2555
ICF	BovineHD1300007817	13	26969208	0.00300140833941462	2.5227
ICF	BovineHD1300007818	13	26970137	0.00448176120209106	2.3486
ICF	BovineHD1300007819	13	26970890	0.0087308284989663	2.0589
ICF	BovineHD4100010042	13	26971823	0.0117304750850766	1.9307
ICF	BovineHD1300007820	13	26973257	0.0030258662421947	2.5192
ICF	BTA-32030-no-rs	13	27013737	0.0164356870758136	1.7842
ICF	BovineHD1300007853	13	27073259	0.00248309930234227	2.605
ICF	BovineHD1300007858	13	27092177	0.0052500525195615	2.2798
ICF	BovineHD1300007859	13	27093953	0.00868233404578901	2.0614
ICF	BovineHD1300007860	13	27099761	0.0107287761441024	1.9694
ICF	BovineHD1300007863	13	27106167	0.00705115224848364	2.1517
ICF	BovineHD1300007866	13	27113364	0.670494941841555	0.1736
ICF	BovineHD1300007867	13	27117184	0.802445438614948	0.0956
ICF	BovineHD1300007869	13	27127880	0.000415167976781014	3.3818
ICF	BovineHD1300024554	13	27131934	0.221136960016325	0.6553
ICF	BovineHD1300007874	13	27149001	6.68284425389785e-06	5.175
ICF	BovineHD1300007876	13	27156615	0.113181184326158	0.9462
ICF	BovineHD1300007881	13	27173923	0.00256209216643225	2.5914
ICF	BovineHD1300007884	13	27180224	1.33285873099692e-11	10.8752
ICF	BovineHD1300007888	13	27197208	0.00109372807303196	2.9611
ICF	BovineHD1300007891	13	27205804	1.94916595917466e-09	8.7102
ICF	BovineHD1300007892	13	27207206	0.00250449385348294	2.6013
ICF	BovineHD1300007893	13	27208858	0.00248309930234227	2.605
ICF	BovineHD1300007894	13	27211385	0.00142475872068798	2.8463
ICF	BovineHD1300007898	13	27236698	0.00977837932637969	2.0097
ICF	BovineHD1300007899	13	27239018	0.00470416984879629	2.3275
ICF	BovineHD1300007900	13	27241365	0.126839487110415	0.8967
ICF	BovineHD1300007901	13	27243007	0.00194528418069646	2.711
ICF	BovineHD1300007902	13	27243903	0.00981524520423761	2.0081
ICF	BovineHD1300007903	13	27244585	0.112387401290278	0.9493
ICF	BovineHD1300007904	13	27246848	0.125971500677963	0.8997
ICF	BovineHD1300007905	13	27251090	0.120072231892475	0.9206
ICF	BovineHD1300007907	13	27253974	0.0802980172083593	1.0953
ICF	BovineHD1300007908	13	27255753	0.00852325514586869	2.0694
ICF	BovineHD1300007910	13	27266969	0.0123398955733288	1.9087
ICF	BovineHD1300007912	13	27270481	0.0045681267753673	2.3403
ICF	BovineHD1300007916	13	27287650	0.00877956494782617	2.0565
ICF	BovineHD1300007918	13	27292076	0.0087385076129464	2.0586
ICF	BovineHD1300007922	13	27301756	3.95029713316604e-08	7.4034
ICF	BovineHD1300007932	13	27339771	0.011205307797417	1.9506
ICF	BovineHD1300007933	13	27342144	0.0147137992403729	1.8323
ICF	BovineHD1300007934	13	27343019	0.00771576923927616	2.1126
ICF	BovineHD1300007935	13	27343915	0.580157152901173	0.2365
ICF	BovineHD1300007936	13	27345051	0.804301779290027	0.0946
ICF	BovineHD1300007937	13	27349724	0.00950165736479591	2.0222
ICF	BovineHD1300007938	13	27351331	0.87107775144342	0.0599
ICF	Hapmap43153-BTA-112223	13	27359961	4.20569777841298e-05	4.3762
ICF	BovineHD1300007940	13	27361036	3.39045356460819e-05	4.4697
ICF	BovineHD1300007941	13	27363027	5.40095090685985e-05	4.2675
ICF	BovineHD1300007942	13	27363838	8.76688166595809e-09	8.0572
ICF	BovineHD1300007943	13	27365455	3.00947100941362e-08	7.5215
ICF	BovineHD1300007944	13	27366320	5.3621069296299e-08	7.2707
ICF	BovineHD1300007945	13	27370894	2.26942428895358e-08	7.6441
ICF	BovineHD1300007946	13	27371883	5.59935376655332e-05	4.2519
ICF	BovineHD1300007949	13	27379995	2.29954359861814e-05	4.6384
ICF	BovineHD1300007950	13	27383188	6.96010722387158e-05	4.1574
ICF	Hapmap44402-BTA-73818	13	27398154	2.38987924780905e-09	8.6216
ICF	BovineHD1300007955	13	27408368	0.00683036303273112	2.1656
ICF	BovineHD1300007956	13	27412791	0.00530538473462858	2.2753
ICF	BovineHD1300007957	13	27418100	0.560397200111252	0.2515
ICF	BovineHD1300007958	13	27419784	0.626143103787265	0.2033
ICF	BovineHD1300007963	13	27434442	0.000179531147770395	3.7459
ICF	BovineHD1300007964	13	27435588	0.000985354191081656	3.0064
ICF	BovineHD1300007969	13	27453682	0.00223909244600788	2.6499
ICF	BovineHD1300007976	13	27470397	1.52859548500565e-09	8.8157
ICF	BovineHD1300007977	13	27474077	0.304293811768725	0.5167
ICF	BovineHD1300007981	13	27487971	5.21206368764285e-07	6.283
ICF	BovineHD1300007982	13	27489840	1.33657268382256e-07	6.874
ICF	BovineHD1300007983	13	27491427	2.31252243369745e-07	6.6359
ICF	Hapmap25132-BTA-96391	13	27504215	0.727407837618164	0.1382
ICF	BovineHD1300007986	13	27509057	2.60975456731591e-06	5.5834
ICF	BovineHD1300007987	13	27515569	8.19546112342797e-06	5.0864
ICF	BovineHD1300007989	13	27521302	2.63283866837185e-08	7.5796
ICF	BovineHD1300008016	13	27570343	1.90837153605625e-06	5.7193
ICF	BovineHD1300008017	13	27572879	0.863839240933139	0.0636
ICF	BovineHD1300008018	13	27575438	0.684617221391062	0.1646
ICF	BovineHD1300008019	13	27579873	3.30160680286761e-05	4.4813
ICF	BovineHD1300008020	13	27582774	0.821679540556483	0.0853
ICF	BovineHD1300008021	13	27586883	1.00462981710256e-06	5.998
ICF	Hapmap55095-rs29010810	13	27589301	0.202701446936595	0.6931
ICF	BovineHD1300008022	13	27593588	0.0371230099893896	1.4304
ICF	BovineHD1300008024	13	27596924	0.0873428477676871	1.0588
ICF	BovineHD1300008025	13	27602992	0.0758248413672094	1.1202
ICF	BovineHD1300008026	13	27610240	0.93321961019062	0.03
ICF	BovineHD1300008027	13	27614833	0.741039373071932	0.1302
ICF	BTA-26152-no-rs	13	27623653	1.22097948442675e-06	5.9133
ICF	BovineHD1300008030	13	27629486	0.902588341573823	0.0445
ICF	BovineHD1300008032	13	27636943	0.00186935793542018	2.7283
ICF	BovineHD1300008033	13	27637827	0.017524211513576	1.7564
ICF	Hapmap49549-BTA-26157	13	27643794	0.84055234539625	0.0754
ICF	BovineHD4100010046	13	27645014	7.15041624979681e-08	7.1457
ICF	BovineHD1300008037	13	27659924	9.56002521164745e-07	6.0195
ICF	BovineHD1300008038	13	27663612	0.447358811807345	0.3493
ICF	BovineHD1300008039	13	27669269	0.342626664742518	0.4652
ICF	BovineHD1300008040	13	27673267	0.328726806210325	0.4832
ICF	BovineHD1300008041	13	27678344	0.383860631339668	0.4158
ICF	BovineHD1300008042	13	27686629	0.991942002869253	0.0035
ICF	BovineHD1300008044	13	27694879	5.94502073897889e-09	8.2258
ICF	BovineHD1300008051	13	27709495	2.4218825836136e-06	5.6158
ICF	BovineHD1300008052	13	27711384	0.15656022645576	0.8053
ICF	BovineHD1300008058	13	27731432	0.734326103713456	0.1341
ICF	BovineHD1300008060	13	27740182	1.66647238573772e-08	7.7782
ICF	BovineHD1300008061	13	27743277	9.5842764742859e-07	6.0184
ICF	BovineHD1300008067	13	27768125	0.164302218108523	0.7844
ICF	BovineHD1300008070	13	27788285	0.470520811433426	0.3274
ICF	BovineHD1300008072	13	27794383	0.0262778166981088	1.5804
ICF	BovineHD1300008073	13	27795104	0.00849325169338921	2.0709
ICF	BovineHD1300008074	13	27799001	0.0390247002012579	1.4087
ICF	BovineHD1300008075	13	27802841	0.187779473700941	0.7264
ICF	BovineHD1300008076	13	27805120	0.0105911988845123	1.9751
ICF	BovineHD1300008077	13	27806069	0.000868145456285703	3.0614
ICF	BovineHD1300008078	13	27808969	4.32276761502512e-07	6.3642
ICF	BovineHD1300008079	13	27810662	3.41727060114833e-07	6.4663
ICF	ARS-BFGL-NGS-16259	13	27813152	3.22035458132617e-06	5.4921
ICF	BovineHD1300008081	13	27813728	0.00178705054092762	2.7479
ICF	BovineHD1300008085	13	27827539	0.301572310194836	0.5206
ICF	BovineHD4100010047	13	27831551	0.0188365425208236	1.725
ICF	BovineHD1300008086	13	27833022	0.0012938833022652	2.8881
ICF	BovineHD1300008087	13	27836729	0.0436886693852239	1.3596
ICF	BovineHD1300008088	13	27840447	0.0006471927725502	3.189
ICF	BovineHD1300008089	13	27842377	1.12920053285254e-12	11.9472
ICF	BovineHD1300008090	13	27843645	0.107672802966909	0.9679
ICF	BovineHD1300008091	13	27845823	0.0992665588671179	1.0032
ICF	BovineHD1300008092	13	27846391	0.0985920702577807	1.0062
ICF	BovineHD1300008095	13	27848696	0.0255113865096905	1.5933
ICF	BovineHD1300008096	13	27850459	0.0239054896978308	1.6215
ICF	BovineHD1300008097	13	27852584	0.0028509623085395	2.545
ICF	BovineHD1300008098	13	27853450	0.0247579684421474	1.6063
ICF	BovineHD1300008099	13	27854443	0.0207013101370339	1.684
ICF	BovineHD1300008100	13	27856692	0.0151505518216168	1.8196
ICF	BovineHD1300008102	13	27858341	0.0603302660519016	1.2195
ICF	BovineHD1300008103	13	27859117	0.0431081116098866	1.3654
ICF	BovineHD1300008105	13	27879593	0.123322301410559	0.909
ICF	BovineHD1300008106	13	27884439	0.0103952472155573	1.9832
ICF	BovineHD1300008107	13	27886553	0.206123743874861	0.6859
ICF	BovineHD1300008108	13	27893426	0.00191083797965307	2.7188
ICF	BovineHD1300008109	13	27900012	0.000936146729883721	3.0287
ICF	BovineHD1300008110	13	27902438	0.13688188343907	0.8637
ICF	BovineHD1300008111	13	27906390	0.204514350404348	0.6893
ICF	BovineHD1300008112	13	27908076	0.00814050980360804	2.0893
ICF	ARS-BFGL-BAC-11913	13	27911263	0.0124027040585584	1.9065
ICF	BovineHD1300008113	13	27917111	0.129521942401419	0.8877
ICF	BovineHD1300008115	13	27929924	0.023639361751907	1.6264
ICF	BovineHD1300008117	13	27932377	0.0331495020729209	1.4795
ICF	BovineHD1300008120	13	27944279	0.566067500088193	0.2471
ICF	BovineHD1300008121	13	27946363	2.81295819123914e-07	6.5508
ICF	BovineHD1300008122	13	27947783	0.52065004173556	0.2835
ICF	BovineHD1300008126	13	27968609	0.809954896354537	0.0915
ICF	BovineHD1300008129	13	27978494	0.906390465393039	0.0427
ICF	BovineHD1300008130	13	27982973	0.864310976198691	0.0633
ICF	BovineHD1300008132	13	27998901	0.151592784064382	0.8193
ICF	BovineHD1300008133	13	28003130	0.113979379771736	0.9432
ICF	BovineHD1300008135	13	28011458	0.201817058576561	0.695
ICF	ARS-BFGL-NGS-30195	13	28018095	8.61944257763599e-07	6.0645
ICF	BovineHD1300008138	13	28032266	0.0067975816794646	2.1676
ICF	BovineHD1300008140	13	28034763	0.00973317543473671	2.0117
ICF	BovineHD1300008142	13	28041352	0.0117671405895798	1.9293
ICF	BovineHD1300008147	13	28065909	0.695005061402685	0.158
ICF	BovineHD1300008149	13	28080068	0.0338062569240699	1.471
ICF	BovineHD1300008150	13	28083910	0.0275384806067164	1.5601
ICF	BovineHD1300008153	13	28101616	0.478613721395657	0.32
ICF	BovineHD1300008157	13	28119215	0.22215744897867	0.6533
ICF	BovineHD1300008159	13	28133364	4.15905609529427e-07	6.381
ICF	BovineHD1300008162	13	28141028	2.05304546057631e-07	6.6876
ICF	BovineHD1300008165	13	28152952	0.108924735216425	0.9629
ICF	BovineHD1300008166	13	28155995	3.17955445099829e-07	6.4976
ICF	BovineHD1300008168	13	28160242	0.0952545277868377	1.0211
ICF	BovineHD1300008169	13	28161893	5.7331132503205e-08	7.2416
ICF	BovineHD1300008170	13	28165300	7.54422923877672e-08	7.1224
ICF	BovineHD1300008174	13	28179667	5.51992635556433e-08	7.2581
ICF	BovineHD1300008177	13	28187323	0.0242307880850927	1.6156
ICF	BovineHD1300008178	13	28188699	0.470151962765801	0.3278
ICF	BovineHD4100010048	13	28202357	4.87227534359228e-07	6.3123
ICF	BovineHD1300008184	13	28204457	4.74243262024735e-07	6.324
ICF	BovineHD1300008185	13	28205706	1.82290869157452e-05	4.7392
ICF	BovineHD1300008186	13	28208203	0.129597781671523	0.8874
ICF	BovineHD1300008187	13	28214575	0.0749714144828418	1.1251
ICF	BovineHD1300008188	13	28216158	0.126640680780309	0.8974
ICF	BovineHD1300008189	13	28216775	0.00143314510367172	2.8437
ICF	BovineHD1300008190	13	28218553	0.0926463142418512	1.0332
ICF	BovineHD1300008191	13	28220678	0.0925300163090483	1.0337
ICF	BovineHD1300008196	13	28245288	0.000655771270830819	3.1832
ICF	BovineHD1300008197	13	28246385	0.000607405618350481	3.2165
ICF	BovineHD1300008198	13	28247407	0.000166913286175196	3.7775
ICF	BovineHD1300008199	13	28251061	7.98521660323012e-05	4.0977
ICF	BovineHD1300008200	13	28254073	0.000367658531788095	3.4346
ICF	BovineHD1300008201	13	28257219	0.13905818902051	0.8568
ICF	BovineHD1300008205	13	28268872	0.584821258203095	0.233
ICF	BovineHD1300008214	13	28318206	6.16004061752022e-11	10.2104
ICF	BovineHD1300008215	13	28324498	8.63477610463324e-08	7.0637
ICF	ARS-BFGL-NGS-109467	13	28331553	4.96873100566418e-06	5.3038
ICF	BovineHD1300008217	13	28334821	3.51432143633246e-06	5.4542
ICF	BovineHD1300008219	13	28342381	2.02369460909689e-06	5.6939
ICF	BovineHD1300008220	13	28345307	2.31297435915304e-06	5.6358
ICF	BovineHD1300008221	13	28351708	1.26230013900943e-08	7.8988
ICF	BovineHD1300008222	13	28352570	2.1936512675648e-06	5.6588
ICF	BovineHD1300008223	13	28353199	1.30650356159429e-06	5.8839
ICF	BovineHD1300008224	13	28355259	1.17878126028524e-06	5.9286
ICF	BovineHD1300008226	13	28358853	2.35642235128542e-06	5.6277
ICF	BovineHD1300008232	13	28376369	0.0981038362255995	1.0083
ICF	BovineHD1300008233	13	28377129	0.391993366815714	0.4067
ICF	BovineHD1300008237	13	28400226	4.45037536678243e-08	7.3516
ICF	BovineHD1300008238	13	28407311	0.0806268067009987	1.0935
ICF	BovineHD1300008239	13	28409273	0.049703231440273	1.3036
ICF	BovineHD1300008241	13	28414721	0.042188741456286	1.3748
ICF	BovineHD1300008242	13	28416301	6.58217124022078e-11	10.1816
ICF	BovineHD1300008245	13	28428175	0.125083550663566	0.9028
ICF	BovineHD1300008246	13	28429961	0.10819853603445	0.9658
ICF	BovineHD1300008249	13	28438691	0.149098190757701	0.8265
ICF	BovineHD1300008251	13	28443324	5.56317981041895e-08	7.2547
ICF	ARS-BFGL-NGS-17771	13	28445047	0.351185700257492	0.4545
ICF	BovineHD1300008252	13	28446611	0.196812402699356	0.7059
ICF	BovineHD1300008253	13	28451413	9.2586733907788e-08	7.0335
ICF	BovineHD1300008254	13	28452107	1.08513336531274e-07	6.9645
ICF	BovineHD1300008255	13	28453105	1.56021637142067e-07	6.8068
ICF	BovineHD1300008256	13	28454836	8.56854553217182e-08	7.0671
ICF	BovineHD4100010050	13	28455572	1.57070224012127e-06	5.8039
ICF	BovineHD1300008257	13	28456336	1.09944242620503e-07	6.9588
ICF	BovineHD1300008258	13	28457421	1.33247350301108e-08	7.8753
ICF	BovineHD1300008259	13	28458080	1.78214529015297e-07	6.7491
ICF	BovineHD1300008260	13	28459222	1.52030722832581e-07	6.8181
ICF	BovineHD1300008262	13	28464892	1.44655735250616e-07	6.8397
ICF	BovineHD1300008263	13	28466270	1.33947514130692e-07	6.8731
ICF	BovineHD1300008264	13	28471164	7.24996568920753e-08	7.1397
ICF	BovineHD1300008265	13	28474070	2.18242906966973e-09	8.6611
ICF	BovineHD1300008266	13	28477184	7.12278059491755e-08	7.1474
ICF	BovineHD1300008267	13	28487375	1.32031493015989e-06	5.8793
ICF	ARS-BFGL-BAC-11918	13	28504163	2.35410116415003e-13	12.6282
ICF	BovineHD1300008272	13	28505543	1.09525018769887e-07	6.9605
ICF	BovineHD1300008273	13	28508595	1.3777666177279e-07	6.8608
ICF	BovineHD1300008274	13	28509154	2.10806339247044e-06	5.6761
ICF	BovineHD1300008276	13	28513962	6.03093073752001e-08	7.2196
ICF	BovineHD1300008277	13	28520184	1.75330674652812e-08	7.7561
ICF	BovineHD1300008278	13	28523209	1.6193661321295e-07	6.7907
ICF	BovineHD1300008280	13	28529513	1.9507236877299e-10	9.7098
ICF	BovineHD1300008288	13	28566654	8.8341561734847e-09	8.0538
ICF	BovineHD1300008289	13	28569392	9.16197255961734e-09	8.038
ICF	BovineHD1300008290	13	28572259	5.3886997271634e-10	9.2685
ICF	BovineHD1300008294	13	28586335	3.17795486730197e-10	9.4979
ICF	BovineHD1300008295	13	28595297	0.925669869937382	0.0335
ICF	BovineHD1300008298	13	28616060	0.133951958341529	0.8731
ICF	BovineHD1300008300	13	28621678	0.22219530955057	0.6533
ICF	BovineHD1300008302	13	28625673	0.108242438706496	0.9656
ICF	BovineHD1300008303	13	28631403	0.0855637678611891	1.0677
ICF	BovineHD1300008305	13	28638706	0.496986808419032	0.3037
ICF	BovineHD1300008310	13	28654358	0.384024451280283	0.4156
ICF	BovineHD1300008314	13	28673012	0.614921460825869	0.2112
ICF	BovineHD1300008315	13	28676118	0.481660274938239	0.3173
ICF	BovineHD1300008316	13	28676639	0.594270636408155	0.226
ICF	BovineHD1300008317	13	28677435	0.591435404033763	0.2281
ICF	BovineHD1300008318	13	28686798	0.13168410648378	0.8805
ICF	BovineHD1300008319	13	28688890	0.200653979658601	0.6976
ICF	ARS-BFGL-NGS-44677	13	28696977	0.188618329335852	0.7244
ICF	BovineHD1300008323	13	28698409	0.0343464423647236	1.4641
ICF	BovineHD1300008324	13	28699211	0.00625203564690833	2.204
ICF	BovineHD1300008325	13	28700776	0.0122116737240358	1.9132
ICF	BovineHD1300008327	13	28703829	0.0999447258223682	1.0002
ICF	BovineHD1300008328	13	28705009	3.7043858704207e-08	7.4313
ICF	BovineHD1300008329	13	28705678	0.0173447798662141	1.7608
ICF	BovineHD1300008331	13	28707998	0.029078585877337	1.5364
ICF	BovineHD1300008332	13	28712099	0.0136206621614487	1.8658
ICF	BovineHD1300008333	13	28714888	0.0082104747292009	2.0856
ICF	BovineHD1300008335	13	28719162	0.0101643697233553	1.9929
ICF	BovineHD1300008336	13	28720932	0.0131714165148255	1.8804
ICF	BovineHD1300008338	13	28725028	0.00872571244163343	2.0592
ICF	BovineHD1300008339	13	28726191	0.00714680657101568	2.1459
ICF	BovineHD1300008340	13	28726805	0.0127138628477153	1.8957
ICF	ARS-BFGL-NGS-107316	13	28727990	0.0115289822344864	1.9382
ICF	BovineHD1300008341	13	28729880	0.0200092431985676	1.6988
ICF	BovineHD1300008342	13	28731428	0.0212115424072445	1.6734
ICF	BovineHD1300008343	13	28731901	0.00910896364507127	2.0405
ICF	BovineHD1300008344	13	28732755	0.173716220448092	0.7602
ICF	BovineHD1300008345	13	28736296	1.42060863691786e-05	4.8475
ICF	BovineHD1300008346	13	28738309	1.4999606395429e-05	4.8239
ICF	BovineHD1300008347	13	28739339	0.00763823730087746	2.117
ICF	BovineHD1300008348	13	28741147	2.70773325031314e-05	4.5674
ICF	BovineHD1300008349	13	28744907	0.674288718123473	0.1712
ICF	BovineHD1300008351	13	28750420	0.973197786240285	0.0118
ICF	BovineHD1300008352	13	28751753	0.861009854672837	0.065
ICF	BovineHD1300008354	13	28755861	0.0318288832057398	1.4972
ICF	BovineHD1300008355	13	28756979	3.14558176090144e-05	4.5023
ICF	BovineHD1300024930	13	28759013	0.00297616362279272	2.5263
ICF	BovineHD1300008356	13	28761164	4.45772390442223e-06	5.3509
ICF	BovineHD1300024931	13	28763327	0.84837853534089	0.0714
ICF	BovineHD1300008357	13	28765539	0.00906388622167806	2.0427
ICF	BovineHD1300008358	13	28766183	0.0208278543245741	1.6814
ICF	BovineHD1300008359	13	28770870	1.01018716298443e-05	4.9956
ICF	BovineHD1300008360	13	28771775	0.98707563738876	0.0056
ICF	BovineHD1300008362	13	28778941	3.65653656978995e-05	4.4369
ICF	BovineHD1300008363	13	28781256	2.00691223248692e-05	4.6975
ICF	ARS-BFGL-NGS-12871	13	28784389	0.868086586353263	0.0614
ICF	BovineHD1300008365	13	28785498	0.747317896883614	0.1265
ICF	BovineHD1300008366	13	28787425	0.140317545764232	0.8529
ICF	BovineHD1300008367	13	28788121	4.05624911804211e-05	4.3919
ICF	BovineHD1300008368	13	28788936	1.78408316538007e-05	4.7486
ICF	BovineHD1300008372	13	28799701	0.0112661774456768	1.9482
ICF	BovineHD1300008378	13	28817933	9.86268722531986e-06	5.006
ICF	BovineHD1300008380	13	28825635	7.03294298417e-06	5.1529
ICF	BovineHD1300008381	13	28827377	2.75941287201343e-05	4.5592
ICF	BovineHD1300008382	13	28830759	0.129143263067087	0.8889
ICF	BovineHD1300008385	13	28839217	0.0750858397483977	1.1244
ICF	BovineHD1300008389	13	28854735	0.112545805611699	0.9487
ICF	ARS-BFGL-BAC-11922	13	28859669	0.0679242185732156	1.168
ICF	BovineHD1300008391	13	28860358	0.117520803873041	0.9299
ICF	BovineHD1300008398	13	28879253	0.230637322141666	0.6371
ICF	BovineHD1300008400	13	28880468	0.24811796146344	0.6053
ICF	BovineHD1300008401	13	28882899	0.596695863626346	0.2242
ICF	BovineHD1300008402	13	28885029	0.468555466345529	0.3292
ICF	BovineHD1300008404	13	28890166	0.26290835272952	0.5802
ICF	BovineHD1300008406	13	28894829	0.611481145901239	0.2136
ICF	BovineHD1300008409	13	28905442	0.143572726098758	0.8429
ICF	BovineHD1300008410	13	28908718	0.00551506363727213	2.2584
ICF	Hapmap54619-rs29026745	13	28913623	0.808250158287683	0.0925
ICF	BovineHD1300008415	13	28930433	0.147946695879353	0.8299
ICF	BovineHD1300008416	13	28932492	0.316210624687113	0.5
ICF	BovineHD1300008422	13	28950840	0.111328379225103	0.9534
ICF	BovineHD1300008423	13	28953052	0.0603575924722554	1.2193
ICF	BovineHD1300008425	13	28962241	0.105031544535422	0.9787
ICF	BovineHD1300008427	13	28969249	0.041375550759041	1.3833
ICF	BovineHD1300008428	13	28972261	9.02557263980912e-06	5.0445
ICF	BovineHD1300008430	13	28985489	0.0487921998484815	1.3116
ICF	BovineHD1300008434	13	28995338	0.0942475151881347	1.0257
ICF	BovineHD1300008435	13	28997384	0.453780396495233	0.3432
ICF	BovineHD1300008436	13	28998392	0.00246024619056405	2.609
ICF	ARS-BFGL-NGS-108308	13	28999095	0.686748937020183	0.1632
ICF	BovineHD1300008437	13	29001194	0.10789161197148	0.967
ICF	BovineHD1300008439	13	29006462	0.0731118815478839	1.136
ICF	BovineHD1300008443	13	29021392	6.19953676144192e-07	6.2076
ICF	BovineHD1300008445	13	29023680	1.26527017115011e-07	6.8978
ICF	BovineHD1300008446	13	29025825	5.66464549353249e-07	6.2468
ICF	BovineHD1300008447	13	29026740	3.95350316303251e-07	6.403
ICF	BovineHD1300008448	13	29027517	2.42727634078149e-07	6.6149
ICF	BovineHD1300008449	13	29029986	1.13157024587996e-05	4.9463
ICF	BovineHD1300008450	13	29033268	0.000409722128491444	3.3875
ICF	BovineHD1300008453	13	29040914	0.00275753146711814	2.5595
ICF	ARS-BFGL-NGS-114179	13	29042658	0.0067812441005894	2.1687
ICF	BovineHD4100010052	13	29043358	0.00261315998593333	2.5828
ICF	BovineHD1300008454	13	29048546	0.0031427642334554	2.5027
ICF	BovineHD1300008455	13	29050760	1.82258374224551e-10	9.7393
ICF	BovineHD1300008456	13	29054669	3.68519534147575e-10	9.4335
ICF	BovineHD1300008457	13	29056769	4.63839418092731e-10	9.3336
ICF	BovineHD1300008459	13	29062339	3.26860182317786e-10	9.4856
ICF	BovineHD1300008460	13	29063864	0.000190839210379686	3.7193
ICF	BovineHD1300008461	13	29065745	2.49132674209804e-07	6.6036
ICF	BovineHD1300008462	13	29067307	3.57642845676013e-10	9.4466
ICF	BovineHD1300008463	13	29069011	6.46508473751597e-10	9.1894
ICF	BovineHD1300008464	13	29070833	5.32952241210463e-11	10.2733
ICF	BovineHD1300008465	13	29075470	1.79098650111644e-10	9.7469
ICF	BovineHD1300008467	13	29080792	8.76084867511608e-07	6.0575
ICF	BovineHD1300008468	13	29083983	9.69168768499922e-07	6.0136
ICF	BovineHD1300008470	13	29092172	0.000568644330799334	3.2452
ICF	BovineHD1300008471	13	29094781	3.81043104178028e-09	8.419
ICF	BovineHD1300008472	13	29097677	6.37649885892086e-09	8.1954
ICF	BovineHD1300008473	13	29101120	5.52553045172538e-09	8.2576
ICF	BovineHD1300008475	13	29108684	2.2536589444353e-06	5.6471
ICF	BovineHD1300008476	13	29110097	3.30089635731851e-08	7.4814
ICF	BovineHD1300008477	13	29113347	3.24711838724351e-08	7.4885
ICF	BovineHD1300008478	13	29115406	9.16263255934801e-08	7.038
ICF	BovineHD1300008484	13	29135844	3.31213024766958e-08	7.4799
ICF	BovineHD1300008485	13	29137769	6.37903635848e-08	7.1952
ICF	BovineHD1300008486	13	29138917	3.9347515811353e-08	7.4051
ICF	BovineHD1300008487	13	29140022	4.7335437000233e-06	5.3248
ICF	BovineHD1300008489	13	29146047	7.07956212100445e-08	7.15
ICF	BovineHD1300008490	13	29146614	3.30230164954643e-06	5.4812
ICF	BovineHD1300008491	13	29148503	1.62066600828717e-06	5.7903
ICF	BovineHD1300008492	13	29152006	1.64192490420595e-10	9.7846
ICF	BovineHD4100010053	13	29153036	1.14475038080171e-09	8.9413
ICF	BovineHD1300008493	13	29154876	2.03664097688979e-07	6.6911
ICF	BovineHD1300008494	13	29157074	3.15769832672242e-10	9.5006
ICF	BovineHD1300008495	13	29158238	2.36883295389791e-10	9.6255
ICF	BovineHD1300008496	13	29159027	5.15164615698037e-11	10.2881
ICF	BovineHD1300008497	13	29160017	2.6748568062214e-10	9.5727
ICF	ARS-BFGL-NGS-49	13	29161012	1.37479603126277e-10	9.8618
ICF	BovineHD1300008498	13	29163039	1.30832528901557e-10	9.8833
ICF	BovineHD1300008499	13	29163942	1.43862110249897e-08	7.8421
ICF	BovineHD1300008500	13	29166261	1.51976621878945e-10	9.8182
ICF	BovineHD1300008501	13	29168325	3.30218653574325e-10	9.4812
ICF	BovineHD1300008502	13	29169700	4.27838318359781e-06	5.3687
ICF	BovineHD1300008503	13	29175405	1.22776592596083e-09	8.9109
ICF	BovineHD1300008504	13	29177660	4.44710279365428e-06	5.3519
ICF	BovineHD1300008505	13	29179655	1.27627878315148e-10	9.8941
ICF	BovineHD1300008506	13	29183961	5.88510520055713e-08	7.2302
ICF	BovineHD1300008523	13	29241012	0.000354199564714664	3.4508
ICF	BovineHD1300008525	13	29245930	0.420405721008233	0.3763
ICF	BovineHD1300008527	13	29256292	0.271964576513596	0.5655
ICF	BovineHD1300008528	13	29260035	0.255564088769263	0.5925
ICF	BovineHD1300008531	13	29267840	0.753613237218271	0.1229
ICF	BovineHD1300008532	13	29282679	0.333102457759215	0.4774
ICF	BovineHD1300008535	13	29296077	0.374755121083926	0.4263
ICF	BovineHD1300008536	13	29298702	0.404781319386156	0.3928
ICF	BovineHD1300008540	13	29318333	0.529581108912519	0.2761
ICF	BovineHD1300008541	13	29334449	0.0160277199542853	1.7951
ICF	BovineHD1300008544	13	29344830	0.0323096565235266	1.4907
ICF	BovineHD1300008552	13	29391607	0.108440175291236	0.9648
ICF	BovineHD1300008554	13	29402209	2.56380963067682e-05	4.5911
ICF	BovineHD1300008555	13	29403864	0.902905101100248	0.0444
ICF	BovineHD1300008556	13	29404724	0.886613226141731	0.0523
ICF	BovineHD1300008557	13	29405493	3.14970491230134e-05	4.5017
ICF	BovineHD1300008558	13	29410258	8.00336041827178e-06	5.0967
ICF	BovineHD1300008559	13	29410975	0.867221073250633	0.0619
ICF	BovineHD1300008561	13	29417381	2.78988902677349e-05	4.5544
ICF	BovineHD1300008562	13	29423917	0.887324057740084	0.0519
ICF	BovineHD1300008563	13	29429044	1.91837219550097e-05	4.7171
ICF	BovineHD1300008564	13	29431036	6.92518099001401e-05	4.1596
ICF	BovineHD1300008565	13	29431731	1.35694038979277e-05	4.8674
ICF	BovineHD1300008566	13	29433869	0.851826849709421	0.0696
ICF	BovineHD1300008567	13	29436748	0.955185267167084	0.0199
ICF	BovineHD1300008569	13	29445289	0.884560227176065	0.0533
ICF	BovineHD1300008570	13	29448391	0.892223331554227	0.0495
ICF	BovineHD1300008571	13	29449249	0.812358557166465	0.0903
ICF	BovineHD1300008572	13	29454261	0.8890620266997	0.0511
ICF	BovineHD1300008574	13	29456095	0.88163999136866	0.0547
ICF	Hapmap42511-BTA-32130	13	29463587	0.257869970598016	0.5886
ICF	BovineHD1300008576	13	29468175	0.725756733038065	0.1392
ICF	BovineHD1300008577	13	29470948	0.341407679389425	0.4667
ICF	BovineHD1300008578	13	29472381	0.281098276208271	0.5511
ICF	BovineHD1300008579	13	29474233	0.456859362037431	0.3402
ICF	BovineHD1300008581	13	29479370	0.000558855721883642	3.2527
ICF	BovineHD1300008582	13	29480053	1.04518236888037e-05	4.9808
ICF	BovineHD1300008583	13	29482645	0.00105767951968292	2.9756
ICF	ARS-BFGL-NGS-86864	13	29486605	0.000869702417942439	3.0606
ICF	BovineHD1300008584	13	29488212	0.000477203080687043	3.3213
ICF	BovineHD1300008586	13	29494988	5.29770162137027e-11	10.2759
ICF	BovineHD1300008587	13	29495931	5.06321349480062e-11	10.2956
ICF	BovineHD1300008588	13	29496671	2.1873124409493e-11	10.6601
ICF	BovineHD1300008589	13	29498933	5.15164615698037e-11	10.2881
ICF	BovineHD1300008590	13	29500354	9.17468905524357e-05	4.0374
ICF	BovineHD1300008591	13	29502718	1.28926072185188e-09	8.8897
ICF	BovineHD1300008592	13	29505096	0.000135461152059307	3.8682
ICF	BovineHD1300008593	13	29505584	0.000212715186241258	3.6722
ICF	BovineHD1300008594	13	29506739	2.13500201975185e-09	8.6706
ICF	BovineHD1300008595	13	29507396	1.90785514598291e-09	8.7195
ICF	Hapmap57967-rs29017684	13	29508182	0.000101903177475348	3.9918
ICF	BovineHD4100010056	13	29509626	0.000174602228522186	3.758
ICF	BovineHD1300008596	13	29510912	0.000202654473342152	3.6932
ICF	BovineHD1300008597	13	29511951	0.000157513225123	3.8027
ICF	BovineHD1300008598	13	29514262	0.00728920797541138	2.1373
ICF	BovineHD1300008602	13	29526387	0.851278062869014	0.0699
ICF	BovineHD1300008606	13	29537494	0.205049795820732	0.6881
ICF	BovineHD1300008607	13	29538005	0.440929951304045	0.3556
ICF	BovineHD1300008609	13	29544018	0.324928832470208	0.4882
ICF	BovineHD1300008611	13	29547756	0.71766992141511	0.1441
ICF	BovineHD1300008613	13	29553274	0.286216392705404	0.5433
ICF	BovineHD1300008614	13	29554446	0.15539412881756	0.8086
ICF	BovineHD1300008615	13	29555346	0.291214277949949	0.5358
ICF	BovineHD1300008616	13	29556157	0.158410274926725	0.8002
ICF	BovineHD1300008617	13	29557154	0.424453463170002	0.3722
ICF	BovineHD1300008618	13	29557773	0.145277115607006	0.8378
ICF	BovineHD1300008624	13	29575450	0.0840648291060718	1.0754
ICF	ARS-BFGL-NGS-20151	13	29577577	0.0772034584560133	1.1124
ICF	BovineHD1300008625	13	29579976	0.135358485096789	0.8685
ICF	BovineHD1300008626	13	29583166	0.126541368660973	0.8978
ICF	BovineHD1300008627	13	29584225	0.0683774437672619	1.1651
ICF	BovineHD1300008628	13	29586126	0.0700915088778221	1.1543
ICF	BovineHD1300008630	13	29588473	0.112681720841371	0.9481
ICF	BovineHD1300008631	13	29592596	0.0302551201829264	1.5192
ICF	BovineHD1300008633	13	29602067	0.194946374907735	0.7101
ICF	BovineHD1300008634	13	29603199	0.349483735537146	0.4566
ICF	BovineHD1300008635	13	29604290	0.333702038286838	0.4766
ICF	BovineHD1300008636	13	29608462	0.307031578696824	0.5128
ICF	BovineHD1300008637	13	29610966	0.788020401757347	0.1035
ICF	BovineHD1300008638	13	29615456	0.17738064115945	0.7511
ICF	ARS-BFGL-NGS-76821	13	29616303	0.134393528792451	0.8716
ICF	BovineHD1300008640	13	29618322	0.209297556632272	0.6792
ICF	BovineHD1300008641	13	29619446	0.369452458540049	0.4324
ICF	BovineHD1300008642	13	29620307	0.266849881252291	0.5737
ICF	BovineHD1300008643	13	29621348	0.191831198635974	0.7171
ICF	BovineHD4100010057	13	29623913	0.68741101198247	0.1628
ICF	BovineHD1300008645	13	29625840	0.188954644613318	0.7236
ICF	BovineHD1300008646	13	29628646	0.24219089140324	0.6158
ICF	BovineHD1300008647	13	29629440	0.294609328755512	0.5308
ICF	BovineHD1300008648	13	29630496	0.323260933340591	0.4904
ICF	BovineHD1300008649	13	29636278	0.199916390967654	0.6992
ICF	BovineHD4100010058	13	29637555	0.698776642237415	0.1557
ICF	BovineHD1300008650	13	29638639	0.339079063405757	0.4697
ICF	BovineHD1300008651	13	29639583	0.19491194168668	0.7102
ICF	BovineHD1300008652	13	29640396	0.197333058359586	0.7048
ICF	BovineHD4100010059	13	29641288	0.503661373866521	0.2979
ICF	BovineHD1300008653	13	29642082	0.205980315128026	0.6862
ICF	BovineHD1300008654	13	29643236	0.193264391089314	0.7138
ICF	ARS-BFGL-NGS-113236	13	29647662	0.148704230418787	0.8277
ICF	BovineHD1300008656	13	29656179	0.394597778659552	0.4038
ICF	BovineHD1300008657	13	29658417	0.731842035717834	0.1356
ICF	BovineHD1300008658	13	29660373	0.63509782194731	0.1972
ICF	BovineHD1300008659	13	29663919	0.161770031720637	0.7911
ICF	Hapmap41181-BTA-120938	13	29670823	1.42532979489877e-08	7.8461
ICF	BovineHD1300008662	13	29678449	1.79376791474237e-11	10.7462
ICF	BovineHD1300008663	13	29680231	1.13755877592281e-11	10.944
ICF	BovineHD1300008664	13	29684250	4.56298563916706e-11	10.3408
ICF	ARS-BFGL-NGS-103125	13	29772455	0.143271943430448	0.8438
ICF	BovineHD1300008686	13	29779720	0.275250122268583	0.5603
ICF	ARS-BFGL-NGS-84696	13	29789119	0.191287282393182	0.7183
ICF	BovineHD1300008695	13	29815357	0.194671034086796	0.7107
ICF	BovineHD1300008696	13	29816336	0.137834075609204	0.8606
ICF	BovineHD1300024557	13	29819377	0.407719529655261	0.3896
ICF	Hapmap35392-SCAFFOLD196656_10302	13	29821617	0.0651690876566284	1.186
ICF	BovineHD1300008709	13	29856767	0.312412234941685	0.5053
ICF	BovineHD1300008714	13	29871464	0.621262487332418	0.2067
ICF	BTA-06771-rs29021128	13	29897763	0.295900835403087	0.5289
ICF	BovineHD1300008719	13	29904486	0.140667423251072	0.8518
ICF	BovineHD1300008722	13	29913792	0.221816911796121	0.654
ICF	BovineHD1300008728	13	29944461	0.0608649853669529	1.2156
ICF	BovineHD1300008730	13	29952937	0.0810088758770688	1.0915
ICF	BovineHD1300008732	13	29961695	0.0614452236729722	1.2115
ICF	BovineHD1300008734	13	29966308	0.00553711748246187	2.2567
ICF	BovineHD1300008737	13	29975996	0.0731759212862388	1.1356
ICF	BovineHD1300008738	13	29979592	0.714011252506057	0.1463
ICF	BovineHD1300008765	13	30061817	0.940138875340236	0.0268
ICF	ARS-BFGL-NGS-100178	13	30062520	0.114920040364603	0.9396
ICF	BovineHD1300008769	13	30071977	0.0696135864710148	1.1573
ICF	BovineHD1300008772	13	30079112	0.00314479781300773	2.5024
ICF	BovineHD1300008773	13	30080579	0.00195118986928045	2.7097
ICF	BovineHD1300008778	13	30089845	0.00620856064124523	2.207
ICF	BovineHD1300008781	13	30096408	0.00822016719308442	2.0851
ICF	BovineHD1300008783	13	30102099	0.459464451170818	0.3377
ICF	Hapmap41720-BTA-101335	13	30108205	3.4570092657372e-07	6.4613
ICF	BovineHD1300008785	13	30109125	0.000114507594247986	3.9412
ICF	BovineHD1300008786	13	30110316	0.000193500988335273	3.7133
ICF	BovineHD1300008787	13	30114693	0.000441930247034573	3.3546
ICF	BovineHD1300008788	13	30116829	0.000257941277302883	3.5885
ICF	BovineHD4100010061	13	30119120	2.8837618243767e-07	6.54
ICF	BovineHD1300008789	13	30119951	0.00068613579240686	3.1636
ICF	BovineHD1300008790	13	30121669	0.0406148687372578	1.3913
ICF	BovineHD1300008791	13	30124409	5.00881842844466e-08	7.3003
ICF	BovineHD1300008792	13	30127065	0.588330741120229	0.2304
ICF	BovineHD1300008793	13	30131529	0.940854928451287	0.0265
ICF	BovineHD1300008795	13	30137956	0.586333958575955	0.2319
ICF	BovineHD1300008796	13	30138521	0.978221808587036	0.0096
ICF	BovineHD1300008797	13	30139446	0.642028187458089	0.1924
ICF	BovineHD1300008798	13	30143067	0.78902092506819	0.1029
ICF	BovineHD1300008799	13	30148483	0.892144277832891	0.0496
ICF	BovineHD1300008800	13	30150630	0.941014057880794	0.0264
ICF	BovineHD1300008803	13	30160832	0.448914425470713	0.3478
ICF	BovineHD1300008807	13	30169452	0.211810769866811	0.6741
ICF	BovineHD1300008808	13	30170700	6.60493085105262e-06	5.1801
ICF	BovineHD1300008813	13	30181743	7.28735976242327e-06	5.1374
ICF	BovineHD1300008815	13	30188916	0.935286931697277	0.0291
ICF	BovineHD1300008817	13	30190804	0.82269085247805	0.0848
ICF	BovineHD1300008818	13	30191754	0.94666463164202	0.0238
ICF	BovineHD1300008819	13	30194404	0.94093449287118	0.0264
ICF	BovineHD1300008820	13	30195942	3.64907032103844e-07	6.4378
ICF	ARS-BFGL-NGS-109691	13	30197435	0.853081488758378	0.069
ICF	BovineHD1300008826	13	30217873	6.08863316614496e-05	4.2155
ICF	BovineHD1300008827	13	30218817	8.05940899429316e-06	5.0937
ICF	BovineHD1300008828	13	30221912	5.48867843665747e-06	5.2605
ICF	ARS-BFGL-NGS-21977	13	30235320	0.282439084146706	0.5491
ICF	BovineHD1300008842	13	30268837	0.255396949263503	0.5928
ICF	BovineHD4100010062	13	30279638	0.0359495846661014	1.4443
ICF	BovineHD1300008846	13	30285310	0.206195485455104	0.6857
ICF	BovineHD1300008848	13	30299682	0.120382252053081	0.9194
ICF	BovineHD1300008850	13	30306640	0.0790619533626392	1.102
ICF	ARS-BFGL-NGS-101633	13	30310253	0.0824106304536058	1.084
ICF	BovineHD1300008854	13	30329083	0.294287043518612	0.5312
ICF	BovineHD1300008858	13	30347370	0.0503341389603553	1.2981
ICF	BovineHD1300008859	13	30350557	0.0512811483120521	1.29
ICF	BovineHD1300008861	13	30355919	0.0543372185265828	1.2649
ICF	BovineHD1300008865	13	30369694	0.265946622563381	0.5752
ICF	BovineHD1300008872	13	30388634	0.0722993885488758	1.1409
ICF	BovineHD1300008875	13	30397853	0.220458504106065	0.6567
ICF	BovineHD1300008878	13	30409423	0.0779931387370816	1.1079
ICF	BovineHD1300008883	13	30430450	0.32316299579508	0.4906
ICF	BovineHD1300008885	13	30437083	0.107782163489499	0.9675
ICF	BovineHD1300008886	13	30442127	0.237553274018448	0.6242
ICF	BovineHD1300008887	13	30446216	0.439626892559229	0.3569
ICF	BovineHD1300008892	13	30463985	0.0147667591014954	1.8307
ICF	BovineHD1300008894	13	30468869	0.0253473552693544	1.5961
ICF	BovineHD1300008895	13	30469763	0.0269879964946937	1.5688
ICF	BovineHD1300008896	13	30470352	0.0306305985192334	1.5138
ICF	BovineHD1300008897	13	30472777	0.0171623042905463	1.7654
ICF	ARS-BFGL-NGS-29647	13	30480475	0.00865436851302728	2.0628
ICF	BovineHD1300008900	13	30481289	0.067999584005621	1.1675
ICF	BovineHD1300008901	13	30483582	0.0060153579882155	2.2207
ICF	BovineHD1300008902	13	30484240	0.0177531874571545	1.7507
ICF	BovineHD4100010063	13	30490790	0.170825655807161	0.7674
ICF	BovineHD1300008904	13	30496102	1.43719683929403e-07	6.8425
ICF	BovineHD1300008907	13	30509015	9.95878912736774e-08	7.0018
ICF	BovineHD1300008908	13	30511267	1.0313696725927e-07	6.9866
ICF	BovineHD1300008909	13	30512244	9.94244633417161e-08	7.0025
ICF	BovineHD1300008910	13	30518094	6.93604771892296e-08	7.1589
ICF	BovineHD1300008911	13	30518986	1.8663549492809e-07	6.729
ICF	BovineHD1300008912	13	30519792	3.63396508208547e-08	7.4396
ICF	BovineHD1300008913	13	30521269	1.92590235863323e-08	7.7154
ICF	BovineHD1300008915	13	30523686	2.86672825342842e-10	9.5426
ICF	BovineHD1300008917	13	30525965	0.0114962453877592	1.9394
ICF	BovineHD1300008918	13	30527780	8.06056674345945e-08	7.0936
ICF	BovineHD1300008919	13	30528915	9.53175804045723e-08	7.0208
ICF	BTA-32199-no-rs	13	30530185	1.52373825055152e-06	5.8171
ICF	BovineHD1300008922	13	30536520	4.08601139955936e-08	7.3887
ICF	BovineHD1300008925	13	30547659	0.624372856272035	0.2046
ICF	ARS-BFGL-BAC-11935	13	30551596	0.915349622385781	0.0384
ICF	BovineHD1300008928	13	30557818	0.594616821304642	0.2258
ICF	BovineHD4100010064	13	30558886	0.794645670838864	0.0998
ICF	BovineHD1300008931	13	30579362	4.5370791769383e-06	5.3432
ICF	BovineHD1300008936	13	30607513	1.27770205493084e-07	6.8936
ICF	BovineHD1300008942	13	30628660	0.0291818755174344	1.5349
ICF	BovineHD1300008945	13	30643711	0.0260826895408079	1.5836
ICF	BovineHD1300008948	13	30656063	0.396154308194207	0.4021
ICF	BovineHD1300008950	13	30661078	8.72528908301625e-07	6.0592
ICF	BovineHD1300008951	13	30661901	5.38484467392235e-07	6.2688
ICF	BovineHD1300008957	13	30685128	3.61146125354144e-08	7.4423
ICF	BovineHD1300008958	13	30688213	1.48781926603865e-08	7.8274
ICF	BovineHD1300008959	13	30691436	3.2141676366214e-08	7.4929
ICF	BovineHD1300008960	13	30695479	1.01583250544181e-08	7.9932
ICF	BovineHD1300008961	13	30699082	0.000261270076557489	3.5829
ICF	BovineHD1300024938	13	30701805	0.000117773140192344	3.929
ICF	BovineHD1300008962	13	30705399	1.04530997287192e-11	10.9808
ICF	ARS-BFGL-NGS-55024	13	30713329	3.89416540049631e-12	11.4096
ICF	BovineHD1300008964	13	30718928	6.39305710178494e-11	10.1943
ICF	BovineHD1300008965	13	30723263	0.150568451800308	0.8223
ICF	BovineHD1300008969	13	30747322	0.240344269684924	0.6192
ICF	BovineHD1300008971	13	30757636	0.154697643108443	0.8105
ICF	BovineHD1300008972	13	30758335	0.118791145842651	0.9252
ICF	BovineHD1300008973	13	30759217	0.18607675519928	0.7303
ICF	BovineHD1300008974	13	30760758	0.190778392697969	0.7195
ICF	BovineHD1300008975	13	30761633	0.149718880804416	0.8247
ICF	BovineHD1300008976	13	30766198	0.126268573092836	0.8987
ICF	BovineHD1300008977	13	30767178	0.107935416002627	0.9668
ICF	BovineHD1300008979	13	30771225	0.000633126930834061	3.1985
ICF	BovineHD1300008980	13	30773355	0.00160522951488557	2.7945
ICF	BovineHD1300008981	13	30774045	0.00111865065525061	2.9513
ICF	BovineHD1300008982	13	30775624	2.86122132766118e-10	9.5434
ICF	BovineHD1300008983	13	30778923	0.00167809725073412	2.7752
ICF	BovineHD1300008984	13	30783475	0.148311065711452	0.8288
ICF	BovineHD1300008985	13	30796366	0.162159978452494	0.7901
ICF	BovineHD1300008987	13	30802357	5.51208773424391e-06	5.2587
ICF	BovineHD1300008988	13	30808057	9.92505444963978e-07	6.0033
ICF	BovineHD1300008989	13	30812823	0.131172861156272	0.8822
ICF	BovineHD1300008990	13	30818896	3.42567830102913e-06	5.4653
ICF	BovineHD1300008991	13	30823413	0.484842354526393	0.3144
ICF	BovineHD1300008992	13	30832410	9.33012434099972e-10	9.0301
ICF	BovineHD1300008993	13	30833801	3.975232101114e-10	9.4006
ICF	BovineHD1300008995	13	30846927	2.31932317843127e-08	7.6346
ICF	BovineHD1300008996	13	30847872	1.20201481220935e-08	7.9201
ICF	BovineHD1300008997	13	30854184	8.5127463823614e-09	8.0699
ICF	BovineHD1300008998	13	30858267	3.97417379854766e-09	8.4008
ICF	BovineHD1300008999	13	30859863	8.0021684495315e-09	8.0968
ICF	BovineHD1300009000	13	30861201	4.14724796861852e-09	8.3822
ICF	BovineHD1300009001	13	30862071	2.51970009108702e-08	7.5987
ICF	BovineHD1300009002	13	30862956	5.22139092428115e-09	8.2822
ICF	BovineHD1300009003	13	30866534	6.84649114985523e-09	8.1645
ICF	BovineHD1300009004	13	30868632	1.441126596196e-08	7.8413
ICF	Hapmap54246-rs29017970	13	30878341	0.0114440380783747	1.9414
ICF	BovineHD1300009006	13	30882230	0.000820847537854949	3.0857
ICF	BovineHD1300009007	13	30886605	7.75772158213251e-13	12.1103
ICF	BovineHD1300009008	13	30889061	0.000639420981640611	3.1942
ICF	BovineHD1300009009	13	30894815	0.000187393204541713	3.7272
ICF	BovineHD1300009010	13	30897206	0.000373146521098612	3.4281
ICF	BovineHD1300009012	13	30912484	0.000207259841808192	3.6835
ICF	BovineHD1300009013	13	30913711	0.000674968383410173	3.1707
ICF	BovineHD1300009014	13	30915897	1.80749465382265e-13	12.7429
ICF	BTA-32160-no-rs	13	30920957	6.68701816935437e-08	7.1748
ICF	BovineHD1300009017	13	30930709	6.16004061752022e-11	10.2104
ICF	BovineHD1300009018	13	30931533	1.47689159864866e-11	10.8307
ICF	BovineHD1300009020	13	30936362	1.22483224991658e-10	9.9119
ICF	BovineHD1300009022	13	30943697	2.77094874780457e-15	14.5574
ICF	BovineHD1300009025	13	30955108	8.8650410868762e-11	10.0523
ICF	BovineHD1300009030	13	30978265	1.23756939259737e-13	12.9074
ICF	BovineHD1300009035	13	31021148	0.95168077841635	0.0215
ICF	BovineHD1300009038	13	31041762	0.474712247242257	0.3236
ICF	BovineHD1300009039	13	31045197	0.565864515869363	0.2473
ICF	BovineHD1300009040	13	31056917	0.195084152425442	0.7098
ICF	BovineHD1300009041	13	31059359	0.229550393298069	0.6391
ICF	BovineHD1300009043	13	31065149	0.156151339479739	0.8065
ICF	BovineHD1300009044	13	31070823	0.0198024342395215	1.7033
ICF	BovineHD1300009046	13	31088304	0.145111500256504	0.8383
ICF	BovineHD1300009048	13	31095227	0.723657170751166	0.1405
ICF	BovineHD1300009050	13	31103516	0.740888294056863	0.1302
ICF	BovineHD1300009052	13	31109747	0.682561394848851	0.1659
ICF	BovineHD1300009053	13	31110305	0.999840432987908	1e-04
ICF	BovineHD1300009057	13	31136924	0.27976179726164	0.5532
ICF	BovineHD1300009067	13	31171128	0.916381034109182	0.0379
ICF	Hapmap24336-BTA-128283	13	31177467	0.624160571980345	0.2047
ICF	BovineHD1300009070	13	31191113	0.79672878196607	0.0987
ICF	BovineHD1300009072	13	31196722	0.638809142663466	0.1946
ICF	BovineHD1300009073	13	31199165	0.727407837618164	0.1382
ICF	BovineHD1300009077	13	31212984	0.841959920198522	0.0747
ICF	BovineHD1300009078	13	31214152	0.635311688641969	0.197
ICF	BovineHD1300009079	13	31214952	0.970167925079247	0.0132
ICF	BovineHD4100010066	13	31216640	0.644823482260011	0.1906
ICF	BovineHD1300009080	13	31217569	0.870605338427661	0.0602
ICF	BovineHD1300009081	13	31220814	0.931073253319261	0.031
ICF	BovineHD1300009084	13	31230455	4.79393089654904e-11	10.3193
ICF	BovineHD1300009087	13	31239004	2.10388939375635e-10	9.677
ICF	BovineHD1300009089	13	31246526	1.4272631974007e-11	10.8455
ICF	BovineHD1300009090	13	31250057	6.54143129650463e-12	11.1843
ICF	BovineHD1300009091	13	31252341	0.69885066957569	0.1556
ICF	BovineHD1300009092	13	31254509	0.9060735385325	0.0428
ICF	BovineHD1300009094	13	31259671	2.8709490447481e-09	8.542
ICF	BovineHD1300009095	13	31263616	0.416896966714854	0.38
ICF	BovineHD1300009096	13	31264582	0.577011945593975	0.2388
ICF	BovineHD1300009097	13	31265298	0.55241170631371	0.2577
ICF	BovineHD1300009103	13	31290185	0.433614406860239	0.3629
ICF	BovineHD1300009104	13	31297318	0.484404925012365	0.3148
ICF	BovineHD1300009105	13	31300270	0.539910930886122	0.2677
ICF	BovineHD1300009107	13	31308279	0.441522981956822	0.355
ICF	BovineHD1300009114	13	31338601	3.09658043993801e-06	5.5091
ICF	BovineHD1300009117	13	31348191	1.02659708411331e-05	4.9886
ICF	BovineHD1300009119	13	31354213	2.28033544750527e-06	5.642
ICF	BovineHD1300009120	13	31356165	2.30844590899542e-06	5.6367
ICF	BovineHD1300009121	13	31356962	4.69316302444603e-06	5.3285
ICF	BovineHD1300009122	13	31358892	2.02768506189556e-06	5.693
ICF	BovineHD1300009123	13	31360175	3.36994651395901e-06	5.4724
ICF	BovineHD1300009124	13	31360810	4.81301672360933e-06	5.3176
ICF	BovineHD1300009125	13	31361537	1.49367853772089e-06	5.8257
ICF	BovineHD1300009126	13	31362156	1.85754035507945e-05	4.7311
ICF	BovineHD1300009127	13	31362801	1.25452194820783e-06	5.9015
ICF	BovineHD1300009128	13	31363384	1.21914154627951e-06	5.9139
ICF	ARS-BFGL-NGS-107803	13	31364982	1.54358815292786e-06	5.8115
ICF	BovineHD4100010067	13	31365967	3.02424619299611e-05	4.5194
ICF	BovineHD1300009130	13	31370246	1.42480727854523e-07	6.8462
ICF	BovineHD1300009132	13	31373210	7.44899261217273e-08	7.1279
ICF	BovineHD1300009133	13	31376566	0.996968234048307	0.0013
ICF	BovineHD1300009134	13	31382075	9.05760468081056e-08	7.043
ICF	BovineHD1300009135	13	31382856	3.51934583556867e-09	8.4535
ICF	BovineHD1300009136	13	31384230	7.7510746532102e-08	7.1106
ICF	BovineHD1300009137	13	31384965	1.60546004754475e-07	6.7944
ICF	BovineHD1300009138	13	31386704	4.27791806980196e-07	6.3688
ICF	BovineHD1300009139	13	31387554	1.5551728520423e-07	6.8082
ICF	BovineHD1300009140	13	31390445	8.7565760640198e-09	8.0577
ICF	BovineHD1300009141	13	31393578	1.01736270319549e-07	6.9925
ICF	BovineHD1300009142	13	31397360	4.24032808517405e-09	8.3726
ICF	BovineHD1300009143	13	31399796	1.96954451012322e-09	8.7056
ICF	BovineHD1300009144	13	31402218	2.98903234373967e-08	7.5245
ICF	BovineHD1300009146	13	31408473	2.40447009267161e-09	8.619
ICF	BovineHD1300009148	13	31411788	1.76039970841574e-08	7.7544
ICF	BovineHD1300009149	13	31412721	2.92519477661948e-08	7.5338
ICF	BovineHD1300009150	13	31415174	7.00637112229536e-09	8.1545
ICF	ARS-BFGL-NGS-40191	13	31416451	1.15527093802287e-08	7.9373
ICF	BovineHD4100010068	13	31438915	1.60945403254023e-05	4.7933
ICF	BovineHD1300009168	13	31451614	7.80836343336765e-13	12.1074
ICF	BovineHD1300009170	13	31458437	1.39532795870523e-09	8.8553
ICF	BovineHD1300009171	13	31463796	0.0653148306653382	1.185
ICF	ARS-BFGL-NGS-36809	13	31475142	2.09075728281006e-14	13.6797
ICF	BovineHD1300009182	13	31498407	3.33957575865169e-13	12.4763
ICF	BovineHD1300009183	13	31501763	6.70302781152341e-16	15.1737
ICF	BovineHD1300009185	13	31505894	1.54181763994629e-15	14.812
ICF	BovineHD1300009187	13	31509626	7.63022351832265e-12	11.1175
ICF	BovineHD1300009188	13	31512862	5.40245672727467e-16	15.2674
ICF	BovineHD1300009190	13	31518479	2.11500666223455e-12	11.6747
ICF	BovineHD1300009192	13	31520567	5.2765911314669e-11	10.2776
ICF	BovineHD1300009193	13	31521603	6.26124695348582e-12	11.2033
ICF	BovineHD1300009194	13	31522736	0.439390210584445	0.3571
ICF	BovineHD1300009195	13	31523333	0.392214611920693	0.4065
ICF	BovineHD1300009196	13	31526911	0.410386129306037	0.3868
ICF	BovineHD1300009197	13	31528668	3.53108898545681e-11	10.4521
ICF	BovineHD1300009198	13	31532244	3.28325388064539e-10	9.4837
ICF	BovineHD1300009199	13	31533328	9.05505524092498e-10	9.0431
ICF	BovineHD1300009200	13	31535727	1.70047577411433e-10	9.7694
ICF	BovineHD1300009201	13	31545288	3.07398941508187e-10	9.5123
ICF	BovineHD1300009202	13	31546098	1.96464674005645e-10	9.7067
ICF	BovineHD1300009204	13	31551876	1.20474789495881e-14	13.9191
ICF	BovineHD1300009206	13	31556370	0.00076205040646925	3.118
ICF	BovineHD1300009207	13	31558721	0.0010520892086923	2.9779
ICF	BovineHD1300009208	13	31559439	0.000830051689422412	3.0809
ICF	ARS-BFGL-NGS-113714	13	31560145	0.0031846932183565	2.4969
ICF	BovineHD1300009209	13	31561102	0.000772314146009568	3.1122
ICF	BovineHD1300009210	13	31561928	0.00135269880800352	2.8688
ICF	BovineHD1300009211	13	31562523	0.00150551242178786	2.8223
ICF	BovineHD4100010069	13	31563684	8.47041403188417e-05	4.0721
ICF	BovineHD1300009212	13	31564514	0.000856704045694224	3.0672
ICF	BovineHD1300009213	13	31565250	0.00199433339878215	2.7002
ICF	BovineHD1300009215	13	31566867	0.0020369836475142	2.691
ICF	BovineHD1300009217	13	31568387	0.000876269981484742	3.0574
ICF	BovineHD1300009218	13	31569467	0.000723824609589366	3.1404
ICF	BovineHD1300009219	13	31569973	0.000281341874728357	3.5508
ICF	BovineHD1300009221	13	31575836	0.00119786164874238	2.9216
ICF	BovineHD1300009222	13	31576709	0.000627350558806636	3.2025
ICF	BovineHD1300009223	13	31578783	0.000653377804400376	3.1848
ICF	BovineHD1300009225	13	31581826	0.00105693255975542	2.976
ICF	BovineHD1300009227	13	31583237	0.00108451528683579	2.9648
ICF	BovineHD1300009228	13	31584246	0.00127288630441859	2.8952
ICF	BovineHD1300009231	13	31586784	0.00131519969701016	2.881
ICF	BovineHD1300009232	13	31587685	0.00916759628205853	2.0377
ICF	BovineHD1300009233	13	31588603	6.4003864731935e-06	5.1938
ICF	BovineHD1300009234	13	31594974	3.67730532698178e-08	7.4345
ICF	BovineHD1300009235	13	31595541	3.94807269786605e-08	7.4036
ICF	BovineHD1300009236	13	31596557	9.6051860568473e-08	7.0175
ICF	BovineHD1300009238	13	31608219	1.66222881283014e-06	5.7793
ICF	BovineHD1300009239	13	31608798	6.24914386264325e-09	8.2042
ICF	BovineHD1300009240	13	31609358	1.61154061980875e-08	7.7928
ICF	BovineHD1300009241	13	31610378	9.56316038397559e-08	7.0194
ICF	BovineHD1300009242	13	31612094	3.38797659829284e-08	7.4701
ICF	BovineHD1300009243	13	31613548	5.6224068076926e-08	7.2501
ICF	BovineHD1300009245	13	31619396	7.4202847711663e-05	4.1296
ICF	BovineHD1300009246	13	31624152	0.000150052857128038	3.8238
ICF	BovineHD1300009247	13	31627941	0.000127225166599497	3.8954
ICF	BovineHD1300009248	13	31629520	1.13468543600809e-05	4.9451
ICF	BovineHD1300009250	13	31637028	7.04520182155118e-05	4.1521
ICF	ARS-BFGL-NGS-17819	13	31645254	0.000103292558434704	3.9859
ICF	BovineHD1300009252	13	31648635	5.40554167995103e-05	4.2672
ICF	BovineHD1300009258	13	31669202	0.00428237570529657	2.3683
ICF	BovineHD1300009259	13	31672222	0.001740343744414	2.7594
ICF	BovineHD1300009262	13	31679174	0.00185990388248434	2.7305
ICF	BovineHD1300009263	13	31679683	0.453418936627627	0.3435
ICF	BovineHD1300009266	13	31688384	0.00151902649320484	2.8184
ICF	BovineHD1300009268	13	31696751	0.00134241744423921	2.8721
ICF	BovineHD1300009269	13	31700616	0.00268006071301721	2.5719
ICF	BovineHD1300009270	13	31701775	0.00329546943738882	2.4821
ICF	BovineHD1300009274	13	31711614	1.80825568970286e-05	4.7427
ICF	BovineHD1300009275	13	31715211	5.07562724272846e-05	4.2945
ICF	BovineHD1300009277	13	31719207	1.04662524224645e-05	4.9802
ICF	BovineHD1300009279	13	31722819	5.73630713899712e-08	7.2414
ICF	BovineHD1300009280	13	31723585	5.45628489020401e-05	4.2631
ICF	BovineHD1300009281	13	31724217	1.29516484806505e-07	6.8877
ICF	ARS-BFGL-NGS-2677	13	31726339	0.240064134424268	0.6197
ICF	BovineHD1300009282	13	31729796	1.92266637017167e-05	4.7161
ICF	BovineHD4100010071	13	31733460	3.49217248026324e-05	4.4569
ICF	BovineHD1300009286	13	31736693	0.31872731127106	0.4966
ICF	BovineHD1300009289	13	31740905	0.467880930319486	0.3299
ICF	BovineHD1300009290	13	31741908	0.263505542873967	0.5792
ICF	BovineHD1300009294	13	31749533	0.40602285938699	0.3914
ICF	ARS-BFGL-BAC-11941	13	31750419	9.42797085523509e-05	4.0256
ICF	BovineHD1300009295	13	31752603	1.18674095323935e-05	4.9256
ICF	BovineHD1300009299	13	31759980	4.51324604032722e-08	7.3455
ICF	BovineHD1300009309	13	31791681	6.34150000055594e-07	6.1978
ICF	BovineHD1300009316	13	31811181	0.000363488470245442	3.4395
ICF	BovineHD1300009318	13	31819931	0.00011353081356122	3.9449
ICF	BovineHD1300009322	13	31829303	0.0110024172679148	1.9585
ICF	BovineHD1300009324	13	31839896	0.305566265672318	0.5149
ICF	BovineHD1300009325	13	31847225	0.299565141395983	0.5235
ICF	BovineHD1300009326	13	31848517	0.333002595344189	0.4776
ICF	BovineHD1300009332	13	31871567	0.393488240923528	0.4051
ICF	BovineHD1300009333	13	31873540	0.65576566974171	0.1833
ICF	BovineHD1300009334	13	31875057	0.595240186290691	0.2253
ICF	BovineHD1300009335	13	31875933	0.663803473123081	0.178
ICF	ARS-BFGL-NGS-84887	13	31876709	0.411467052148198	0.3857
ICF	BovineHD1300009336	13	31878498	0.827518059138829	0.0822
ICF	BovineHD1300009338	13	31885119	0.630542611297151	0.2003
ICF	BovineHD1300009339	13	31886262	0.712967121195808	0.1469
ICF	BovineHD1300009340	13	31887529	0.74822703583677	0.126
ICF	BovineHD1300009341	13	31888391	0.637166473457346	0.1957
ICF	BovineHD1300009342	13	31891889	0.583516297691466	0.2339
ICF	BovineHD1300009343	13	31893690	0.485467625014281	0.3138
ICF	BovineHD1300009344	13	31895639	0.598986625661542	0.2226
ICF	BovineHD1300009346	13	31903260	0.636167459662438	0.1964
ICF	BovineHD1300009347	13	31905221	0.657066422364275	0.1824
ICF	BovineHD1300009348	13	31910488	0.69087240142023	0.1606
ICF	BovineHD1300009349	13	31911796	0.598083728172202	0.2232
ICF	BovineHD1300009350	13	31913985	0.665546516941482	0.1768
ICF	BovineHD1300009351	13	31915084	0.67633496494151	0.1698
ICF	BovineHD1300009352	13	31917030	0.581732765160113	0.2353
ICF	BovineHD1300009353	13	31920795	0.73176680464878	0.1356
ICF	BovineHD1300009354	13	31926044	0.63966689243153	0.194
ICF	BovineHD1300009357	13	31941676	0.662497382810833	0.1788
ICF	BovineHD1300009359	13	31944491	0.604835572175746	0.2184
ICF	BovineHD1300009360	13	31946479	0.682854940577845	0.1657
ICF	BovineHD1300009361	13	31949220	0.585921223963276	0.2322
ICF	BovineHD1300009362	13	31951829	0.635668200768165	0.1968
ICF	BovineHD1300009363	13	31953870	0.68638122140977	0.1634
ICF	BovineHD1300009364	13	31954368	0.713190818408519	0.1468
ICF	BovineHD1300009365	13	31955002	0.53872151939134	0.2686
ICF	BovineHD1300009366	13	31958305	0.358673801916924	0.4453
ICF	BovineHD1300009371	13	31976128	0.152880655611399	0.8156
ICF	BovineHD1300009372	13	31977206	0.365731408353746	0.4368
ICF	BovineHD1300009374	13	31987072	0.271615710269191	0.566
ICF	BovineHD1300009382	13	32021831	0.186443039142024	0.7295
ICF	BovineHD1300009383	13	32022462	0.165915205487265	0.7801
ICF	BovineHD1300009384	13	32023715	0.297427828578371	0.5266
ICF	BovineHD1300009385	13	32025477	0.252733051248249	0.5973
ICF	BovineHD1300009394	13	32062548	0.596695863626346	0.2242
ICF	BTA-32272-no-rs	13	32064099	0.0404290028333608	1.3933
ICF	BovineHD1300009395	13	32067125	0.367801669248771	0.4344
ICF	BovineHD1300009396	13	32069535	0.140721310069012	0.8516
ICF	BovineHD1300009398	13	32076457	0.0946611285848516	1.0238
ICF	BovineHD1300009429	13	32235321	0.0637120707142712	1.1958
ICF	BovineHD1300009454	13	32390646	0.507880919055239	0.2942
ICF	BovineHD4100010072	13	32399869	0.806314061203358	0.0935
ICF	BovineHD1300009457	13	32411315	0.341661405393429	0.4664
ICF	BovineHD1300009461	13	32424766	0.883060448094193	0.054
ICF	BovineHD1300009462	13	32426912	0.530105028686964	0.2756
ICF	BovineHD1300009464	13	32434695	0.679262324163133	0.168
ICF	BovineHD1300009466	13	32443087	0.699146807570264	0.1554
ICF	BovineHD1300009467	13	32445590	0.656849557934108	0.1825
ICF	BovineHD1300024943	13	32449211	0.180093440919178	0.7445
ICF	BovineHD1300009469	13	32457350	0.374378646219682	0.4267
ICF	BovineHD1300009471	13	32472148	3.25635683966303e-06	5.4873
ICF	BovineHD1300009479	13	32489170	1.12318590674529e-06	5.9495
ICF	BovineHD1300009483	13	32511358	8.58102159137877e-06	5.0665
ICF	ARS-BFGL-BAC-13828	13	32531513	0.74799971820769	0.1261
ICF	BovineHD1300009486	13	32538318	0.767932691098934	0.1147
ICF	BovineHD1300009489	13	32549797	0.475021248458553	0.3233
ICF	BovineHD1300009491	13	32560075	0.674726997389284	0.1709
ICF	BovineHD1300009496	13	32577934	0.844933121438597	0.0732
ICF	BovineHD1300009498	13	32581914	0.95582254206157	0.0196
ICF	BovineHD1300009500	13	32589991	8.29123093807929e-06	5.0814
ICF	BovineHD1300009513	13	32641116	1.07095509205975e-05	4.9702
ICF	BovineHD1300009514	13	32643756	5.94910759212259e-15	14.2255
ICF	BovineHD1300009515	13	32646634	7.18034805647362e-16	15.1439
ICF	BovineHD1300009516	13	32651170	1.0525371187129e-14	13.9778
ICF	BovineHD1300009522	13	32670951	8.13217043035895e-11	10.0898
ICF	BovineHD1300009526	13	32681200	0.382987647890348	0.4168
ICF	BovineHD1300009529	13	32686680	1.26303522956229e-08	7.8986
ICF	BovineHD1300009531	13	32694115	1.08260867775075e-06	5.9655
ICF	BovineHD1300009532	13	32696457	5.40324583128892e-05	4.2673
ICF	Hapmap48567-BTA-103893	13	32710351	1.94813517409857e-07	6.7104
ICF	BovineHD1300009546	13	32757363	3.12914040319777e-05	4.5046
ICF	Hapmap42041-BTA-103894	13	32769279	0.762591421631191	0.1177
ICF	BovineHD1300009550	13	32775220	0.993138703032323	0.003
ICF	BovineHD1300009551	13	32780546	0.761600707071518	0.1183
ICF	BovineHD1300009552	13	32790794	0.594616821304642	0.2258
ICF	BTA-103897-no-rs	13	32802426	0.298960081898781	0.5244
ICF	BovineHD4100010074	13	32810394	6.75213493304281e-06	5.1706
ICF	BovineHD1300009560	13	32820499	3.94111590849792e-07	6.4044
ICF	ARS-BFGL-NGS-69389	13	32831454	7.6882281931913e-05	4.1142
ICF	BovineHD1300009564	13	32845503	4.41306156099789e-08	7.3553
ICF	BovineHD1300009565	13	32851490	7.91089417901357e-08	7.1018
ICF	BovineHD1300009566	13	32854852	1.05461363791119e-08	7.9769
ICF	BovineHD1300009568	13	32862679	0.556565240083371	0.2545
ICF	BovineHD1300009569	13	32866612	3.5669311854587e-12	11.4477
ICF	BovineHD1300009570	13	32869874	4.81417753689605e-09	8.3175
ICF	BovineHD1300009571	13	32873735	0.00153845084886443	2.8129
ICF	BovineHD1300009572	13	32877035	1.71609968951483e-11	10.7655
ICF	BovineHD1300009573	13	32879609	1.00163118132696e-11	10.9993
ICF	BovineHD1300009574	13	32880903	7.80876827492902e-10	9.1074
ICF	ARS-BFGL-NGS-103507	13	32882712	3.80445087993211e-10	9.4197
ICF	BovineHD1300009575	13	32884388	3.57500775584225e-05	4.4467
ICF	BovineHD1300009577	13	32888311	1.76180025975821e-05	4.754
ICF	BovineHD1300009582	13	32898989	6.88525251655499e-11	10.1621
ICF	BovineHD1300009583	13	32901994	5.50455784612876e-08	7.2593
ICF	BovineHD1300009584	13	32904154	7.63642839613961e-08	7.1171
ICF	BovineHD1300009585	13	32907981	2.18896029140863e-07	6.6598
ICF	BovineHD1300009586	13	32914975	1.29798024457409e-07	6.8867
ICF	BovineHD1300009587	13	32915750	5.88874839381136e-09	8.23
ICF	BovineHD1300009588	13	32919805	6.40387106933359e-08	7.1936
ICF	BovineHD1300009589	13	32920821	4.78683879544512e-08	7.32
ICF	BovineHD1300009590	13	32921397	1.07831702286291e-08	7.9673
ICF	BovineHD1300009591	13	32921862	1.47067249104872e-08	7.8325
ICF	BovineHD1300009592	13	32924579	1.51827774399262e-09	8.8186
ICF	BovineHD1300009593	13	32925484	1.29151405785925e-11	10.8889
ICF	BovineHD1300009594	13	32926289	1.94202271233119e-09	8.7117
ICF	BovineHD1300009596	13	32927871	3.72207234316676e-09	8.4292
ICF	BovineHD1300009597	13	32928630	5.31880021238351e-09	8.2742
ICF	Hapmap31800-BTA-152132	13	32932074	4.32579804254239e-10	9.3639
ICF	BovineHD1300009598	13	32933632	1.79998049124459e-09	8.7447
ICF	BovineHD1300009599	13	32934179	3.01708301139182e-09	8.5204
ICF	BovineHD1300009600	13	32939322	1.00476971455518e-09	8.9979
ICF	BovineHD1300009601	13	32940760	1.57539286571259e-09	8.8026
ICF	BovineHD1300009602	13	32942587	0.331855567392249	0.4791
ICF	BovineHD1300009603	13	32943865	0.326750253433366	0.4858
ICF	BovineHD1300009605	13	32945672	0.305566265672318	0.5149
ICF	BovineHD1300009606	13	32946386	0.657500237890998	0.1821
ICF	BovineHD1300009607	13	32947691	0.401126423798952	0.3967
ICF	BovineHD1300009609	13	32955693	2.46498885409808e-07	6.6082
ICF	BovineHD1300009613	13	32969633	2.58292525294935e-07	6.5879
ICF	BovineHD1300009628	13	33022474	5.58612108478552e-10	9.2529
ICF	BovineHD1300009630	13	33027388	0.000345792294878692	3.4612
ICF	BovineHD1300009631	13	33028636	0.000874702116963889	3.0581
ICF	BovineHD1300009633	13	33038879	8.34392367892097e-11	10.0786
ICF	BovineHD1300009635	13	33044515	1.6450906410041e-11	10.7838
ICF	BovineHD1300009637	13	33051289	0.818181144182023	0.0872
ICF	BovineHD1300009640	13	33058786	0.860774152494845	0.0651
ICF	BovineHD1300009641	13	33062037	0.796188576345075	0.099
ICF	BovineHD1300009646	13	33092469	1.32562150337833e-09	8.8776
ICF	BovineHD1300009649	13	33101750	0.0897360698383234	1.047
ICF	BovineHD1300009654	13	33118024	4.32505914937716e-09	8.364
ICF	BovineHD4100010076	13	33130973	0.116261152550556	0.9346
ICF	BovineHD1300009656	13	33139794	1.19991436402155e-08	7.9208
ICF	BovineHD1300009657	13	33140408	1.72538076227211e-09	8.7631
ICF	BovineHD1300009658	13	33144838	3.15591503120239e-12	11.5009
ICF	BovineHD1300009660	13	33151243	2.83680156887417e-13	12.5472
ICF	BovineHD1300009662	13	33157015	1.03957081268861e-11	10.9831
ICF	BTA-32318-no-rs	13	33166252	8.58353780572563e-05	4.0663
ICF	BovineHD1300009667	13	33177747	7.56417270115891e-05	4.1212
ICF	BovineHD1300009668	13	33183345	0.00105730597866826	2.9758
ICF	BovineHD1300009669	13	33184186	2.74135879045319e-06	5.562
ICF	BovineHD1300024562	13	33192562	0.00178402228194765	2.7486
ICF	BovineHD1300009673	13	33199178	0.00202403351968714	2.6938
ICF	UA-IFASA-6479	13	33201457	0.000116247909163586	3.9346
ICF	BovineHD1300009674	13	33202665	0.000949243896541366	3.0226
ICF	BovineHD1300009675	13	33203732	0.000661548908386453	3.1794
ICF	BovineHD1300009677	13	33205344	0.000629193639701697	3.2012
ICF	BovineHD1300009678	13	33206559	0.000203937405234048	3.6905
ICF	BovineHD1300009679	13	33209160	0.000564876781473021	3.248
ICF	BovineHD1300009680	13	33209776	0.00102490843107127	2.9893
ICF	BovineHD1300009681	13	33212473	0.00100512928886145	2.9978
ICF	BovineHD1300009683	13	33216825	0.002520234870883	2.5986
ICF	BovineHD1300009688	13	33224294	0.000208241841919015	3.6814
ICF	BovineHD1300009690	13	33232341	6.17922887347474e-05	4.2091
ICF	BovineHD1300009693	13	33235444	9.57678147265225e-05	4.0188
ICF	BovineHD1300009694	13	33238634	0.00021950857684248	3.6585
ICF	BTB-00518743	13	33239258	0.0174721041059898	1.7577
ICF	BovineHD1300009695	13	33239292	0.000195578164984294	3.7087
ICF	BovineHD1300009698	13	33249907	0.000281995225610666	3.5498
ICF	BovineHD1300009700	13	33253706	0.000130039358632847	3.8859
ICF	BovineHD1300009701	13	33255406	0.000202255115100171	3.6941
ICF	BovineHD1300009702	13	33256719	0.278340988980638	0.5554
ICF	BovineHD1300009703	13	33257273	0.00035191229068088	3.4536
ICF	BovineHD1300009704	13	33257926	4.85946641336415e-05	4.3134
ICF	BovineHD1300009705	13	33261296	0.867850521594101	0.0616
ICF	BovineHD1300009706	13	33262231	6.81572261920497e-06	5.1665
ICF	BovineHD1300009707	13	33267172	0.835629876922736	0.078
ICF	BovineHD4100010078	13	33267885	1.95042578466826e-08	7.7099
ICF	Hapmap40947-BTA-32313	13	33274673	1.95873013536006e-09	8.708
ICF	BovineHD1300009711	13	33282853	6.1871280042186e-08	7.2085
ICF	BovineHD1300009712	13	33284577	4.59266859584603e-05	4.3379
ICF	BovineHD1300009714	13	33290978	0.0346449649183655	1.4604
ICF	BovineHD1300009717	13	33304682	5.55387175285423e-11	10.2554
ICF	BovineHD1300009718	13	33305424	3.88521545081789e-10	9.4106
ICF	BovineHD1300009724	13	33339483	7.69446399970589e-14	13.1138
ICF	BovineHD1300009729	13	33358014	1.07901613149769e-15	14.967
ICF	BovineHD1300009730	13	33360754	3.46256910878933e-16	15.4606
ICF	BovineHD1300009731	13	33361446	4.88850176450276e-16	15.3108
ICF	BovineHD1300009732	13	33362805	5.00108690478886e-16	15.3009
ICF	BovineHD1300009733	13	33365256	3.73586093408846e-16	15.4276
ICF	BovineHD4100010079	13	33365913	1.00223231075048e-14	13.999
ICF	UA-IFASA-4025	13	33366445	1.45527434448836e-14	13.8371
ICF	BovineHD1300009734	13	33366900	1.12960759347623e-15	14.9471
ICF	BovineHD1300009735	13	33367922	2.97621301250002e-16	15.5263
ICF	BovineHD1300009737	13	33373674	1.80124559750125e-16	15.7444
ICF	BovineHD1300009738	13	33376081	1.10624725358805e-15	14.9561
ICF	BovineHD1300009739	13	33381324	8.98042395070389e-16	15.0467
ICF	BovineHD1300009740	13	33385683	2.18333283935296e-15	14.6609
ICF	BovineHD1300009741	13	33387491	0.0176670159297276	1.7528
ICF	BovineHD1300009742	13	33388822	6.23676156790419e-16	15.205
ICF	BovineHD1300009743	13	33390009	8.90112307405455e-16	15.0506
ICF	BovineHD1300009744	13	33391892	6.34886379589212e-15	14.1973
ICF	BovineHD1300009745	13	33398368	8.70938971102754e-16	15.06
ICF	BovineHD4100010080	13	33400605	1.8617024520313e-15	14.7301
ICF	BovineHD1300009751	13	33415351	7.59450238963749e-17	16.1195
ICF	BovineHD1300009757	13	33433599	3.30838150162629e-08	7.4804
ICF	BovineHD1300009758	13	33440548	0.0946019520175999	1.0241
ICF	Hapmap52547-rs29026933	13	33455505	3.68516725235398e-05	4.4335
ICF	BovineHD1300009769	13	33479386	3.87508639275698e-12	11.4117
ICF	BovineHD1300009770	13	33484136	0.00221166234898519	2.6553
ICF	BovineHD1300009771	13	33493846	0.000300529642388111	3.5221
ICF	ARS-BFGL-BAC-13827	13	33501056	1.2731613971529e-15	14.8951
ICF	BovineHD1300024946	13	33545975	1.94442695020665e-10	9.7112
ICF	BovineHD1300009780	13	33549117	1.11416888632029e-06	5.953
ICF	BovineHD1300009781	13	33552417	2.13098668191264e-06	5.6714
ICF	BovineHD1300009782	13	33553990	5.18513467133917e-07	6.2852
ICF	BovineHD1300009783	13	33556047	1.9068211628773e-07	6.7197
ICF	BovineHD1300009784	13	33557174	6.57720946095989e-07	6.182
ICF	BovineHD1300009785	13	33558068	2.6990024830442e-10	9.5688
ICF	BovineHD1300009789	13	33570716	7.79216866595609e-07	6.1083
ICF	BovineHD1300009790	13	33577162	4.53262685530571e-07	6.3437
ICF	ARS-BFGL-NGS-38328	13	33591992	1.23108162958902e-08	7.9097
ICF	BovineHD1300009794	13	33595002	7.23394802597148e-08	7.1406
ICF	BovineHD1300009795	13	33596640	2.1784720571418e-07	6.6618
ICF	BovineHD1300009796	13	33597772	5.35911523217009e-08	7.2709
ICF	BovineHD1300009798	13	33605328	0.00290158785085001	2.5374
ICF	BovineHD1300009799	13	33618762	3.18704515758536e-05	4.4966
ICF	BovineHD1300009800	13	33620080	0.000179531147770395	3.7459
ICF	BovineHD1300009801	13	33623390	0.000126916047806672	3.8965
ICF	BovineHD1300009802	13	33625756	0.000153155800349784	3.8149
ICF	ARS-BFGL-NGS-115789	13	33626917	0.000210716001852306	3.6763
ICF	BovineHD1300009804	13	33633520	0.000173493634710358	3.7607
ICF	BovineHD1300009809	13	33646999	0.000105951411166639	3.9749
ICF	ARS-BFGL-NGS-93247	13	33652701	0.000203856998912202	3.6907
ICF	BovineHD1300009811	13	33655221	6.31885066126634e-05	4.1994
ICF	BovineHD1300009812	13	33655943	0.0026303883759674	2.58
ICF	BovineHD1300009813	13	33656579	8.08547993846127e-05	4.0923
ICF	BovineHD1300009814	13	33658443	0.000254157407404809	3.5949
ICF	BovineHD1300009815	13	33659935	0.000104528276040317	3.9808
ICF	BovineHD1300009816	13	33661332	0.000169327579470932	3.7713
ICF	BovineHD1300009817	13	33664028	5.75084093546147e-05	4.2403
ICF	BovineHD4100010081	13	33667075	0.000430292390703738	3.3662
ICF	BovineHD1300024563	13	33669802	0.00149776633142913	2.8246
ICF	BovineHD1300009819	13	33677755	0.0459684451649743	1.3375
ICF	BovineHD1300009823	13	33696591	1.34314043081816e-12	11.8719
ICF	BovineHD1300009830	13	33729491	0.0179944889270033	1.7449
ICF	BovineHD1300009832	13	33733878	0.00892201780360678	2.0495
ICF	BovineHD1300009835	13	33749890	0.00100584229314842	2.9975
ICF	BovineHD1300009836	13	33752040	0.126169488372347	0.899
ICF	BovineHD1300009838	13	33762824	0.000879413532890291	3.0558
ICF	BovineHD1300009841	13	33774894	6.71740409627232e-06	5.1728
ICF	BovineHD1300009842	13	33775891	0.000113345653730188	3.9456
ICF	BovineHD1300009843	13	33780142	0.00891419471726315	2.0499
ICF	BovineHD1300009848	13	33799486	0.0326580278283666	1.486
ICF	BovineHD1300009849	13	33801779	0.0251582236139733	1.5993
ICF	BovineHD1300009851	13	33814396	0.0201642443771474	1.6954
ICF	BovineHD1300009852	13	33817162	5.61837846303452e-05	4.2504
ICF	BovineHD1300009856	13	33835092	0.0200732549869525	1.6974
ICF	BovineHD1300009857	13	33839120	5.9790517886537e-05	4.2234
ICF	BovineHD1300009860	13	33856755	8.94075091270462e-07	6.0486
ICF	ARS-BFGL-NGS-42098	13	33857935	3.46496829138762e-05	4.4603
ICF	BovineHD1300009862	13	33864628	4.8269463650192e-07	6.3163
ICF	BovineHD1300009863	13	33866284	5.59774523001511e-07	6.252
ICF	BovineHD1300009864	13	33868293	6.30571815422842e-07	6.2003
ICF	BovineHD1300009865	13	33869629	9.78804192027506e-05	4.0093
ICF	BovineHD1300009868	13	33879908	6.86201996819082e-14	13.1635
ICF	BovineHD1300009869	13	33881397	1.43419981740783e-05	4.8434
ICF	BovineHD1300009874	13	33899352	0.000402210005642934	3.3955
ICF	BovineHD1300009875	13	33901100	1.10965219931873e-13	12.9548
ICF	BovineHD1300009876	13	33902420	3.77449851333633e-19	18.4231
ICF	ARS-BFGL-NGS-57955	13	33903159	4.7620566640456e-21	20.3222
ICF	BovineHD1300009877	13	33905084	8.65435750780926e-19	18.0628
ICF	BovineHD1300009878	13	33906449	8.87883037131828e-19	18.0516
ICF	BovineHD1300009879	13	33908898	9.4366237489688e-20	19.0252
ICF	BovineHD1300009881	13	33914891	9.22797691289099e-11	10.0349
ICF	BovineHD1300009883	13	33921409	0.00226005726390247	2.6459
ICF	BovineHD1300009885	13	33927888	0.0031224942945911	2.5055
ICF	BovineHD1300009889	13	33956707	0.0254850799327937	1.5937
ICF	BovineHD1300009897	13	33993148	2.15097663156284e-06	5.6674
ICF	BovineHD1300009898	13	33996403	5.11574586581937e-07	6.2911
ICF	BovineHD1300009899	13	33997709	6.5300728802842e-07	6.1851
ICF	BovineHD1300009900	13	33999248	6.63531890062748e-08	7.1781
ICF	BovineHD1300009901	13	34001073	5.55388364100637e-08	7.2554
ICF	BovineHD1300024947	13	34003276	7.57763072539037e-08	7.1205
ICF	BovineHD1300009902	13	34006588	1.35996380865447e-07	6.8665
ICF	BovineHD1300009903	13	34014027	2.5864749474287e-09	8.5873
ICF	BovineHD1300009904	13	34014750	7.24285073196496e-07	6.1401
ICF	BovineHD1300009905	13	34016759	3.87091297037111e-06	5.4122
ICF	ARS-BFGL-NGS-32007	13	34017769	6.75583826262112e-10	9.1703
ICF	BovineHD1300009906	13	34019336	2.13369904392841e-09	8.6709
ICF	BovineHD1300009908	13	34026098	0.0190549197432964	1.72
ICF	Hapmap51780-BTA-93959	13	34047662	1.39503913192228e-07	6.8554
ICF	BovineHD1300009911	13	34052833	7.71508321920736e-19	18.1127
ICF	BovineHD1300009912	13	34053402	1.97061917232135e-19	18.7054
ICF	BovineHD1300009913	13	34053994	2.87692256210287e-19	18.5411
ICF	BovineHD1300009914	13	34055088	6.66676204558908e-19	18.1761
ICF	BovineHD1300009915	13	34056728	3.78123688119778e-19	18.4224
ICF	BovineHD1300009916	13	34060314	3.87277090946072e-06	5.412
ICF	BovineHD1300009917	13	34064329	1.06151265130793e-06	5.9741
ICF	BovineHD1300009918	13	34068417	4.6531125557293e-06	5.3323
ICF	BovineHD1300009919	13	34069444	5.09457628554672e-07	6.2929
ICF	BovineHD1300009923	13	34080843	0.614991759976985	0.2111
ICF	BovineHD1300009925	13	34088214	0.482470312243595	0.3165
ICF	BovineHD1300009927	13	34097618	4.27383125829056e-11	10.3692
ICF	BovineHD1300009928	13	34103236	0.0195504651034337	1.7088
ICF	BovineHD1300009931	13	34114708	0.152938087024786	0.8155
ICF	BovineHD1300009934	13	34123065	0.118225226154218	0.9273
ICF	Hapmap57166-rs29020401	13	34124325	4.44039520700233e-08	7.3526
ICF	BovineHD1300009938	13	34140500	0.195394413010126	0.7091
ICF	BovineHD1300009940	13	34146773	0.0729360087546699	1.1371
ICF	BovineHD1300009941	13	34147909	0.0641132735496572	1.1931
ICF	BTB-01447256	13	34162016	0.364302421651412	0.4385
ICF	BovineHD1300009944	13	34164728	0.00139938638964933	2.8541
ICF	BovineHD1300009946	13	34170740	6.84338845127961e-12	11.1647
ICF	BovineHD1300009948	13	34178288	1.56290754166915e-12	11.8061
ICF	BovineHD1300009950	13	34184804	1.22531119431674e-05	4.9118
ICF	BovineHD1300024948	13	34188475	4.7809621149348e-12	11.3205
ICF	BovineHD1300009951	13	34190333	5.85270417449185e-12	11.2326
ICF	BovineHD1300009954	13	34201117	5.1879561693622e-12	11.285
[truncated: 1,973 more rows]
