# Supplementary material for: Fine mapping QTL for female fertility on BTA04 and BTA13 in dairy cattle using HD SNP and sequence data
Source: BMC Genomics. 2014 Sep 13;15(1):790. doi: 10.1186/1471-2164-15-790 (PMC4169824; doi:10.1186/1471-2164-15-790)
Supplement: Supplementary file 3 — Additional file 3: Results of the single-marker analysis of BTA04 in the Danish Holstein breed for number of inseminations per conception (AIS), 56-day non-return rate (NRR), days from first to last insemination (IFL), and the length in days of the interval from calving to first insemination (ICF) using sequence data. Only significant P values are mentioned for each trait. NA: marker not significant. (TXT 70 KB) [file 12864_2013_6460_MOESM3_ESM.txt]

Marker_name	Position	NRRH	IFLH	NRRC	ICF	IFLC	AISC
Chr4:38721162	38721162	NA	6.07414452293593e-06	NA	3.29812341113052e-07	4.61412106025442e-12	2.6250629738567e-10
Chr4:38732180	38732180	NA	NA	NA	5.18996611718828e-06	9.23932915690687e-10	2.06971768451222e-08
Chr4:38734148	38734148	NA	NA	NA	NA	4.20371029488895e-07	NA
Chr4:38735686	38735686	NA	NA	NA	4.93773212813419e-06	7.19071399523714e-10	1.54974611796131e-08
Chr4:38736223	38736223	NA	NA	NA	5.58498575195924e-06	8.77325845389132e-10	1.82483309899592e-08
Chr4:38737786	38737786	NA	NA	NA	5.84391247734853e-06	9.65711470240764e-10	2.00192030368231e-08
Chr4:38740350	38740350	NA	6.09132743327693e-06	NA	3.32075921870507e-07	4.60767379847196e-12	2.59989871303545e-10
Chr4:38741827	38741827	NA	6.91782155001867e-06	NA	4.02329876618641e-07	6.62856211620007e-12	3.37823116883257e-10
Chr4:38743312	38743312	NA	NA	NA	NA	3.39849135752306e-07	NA
Chr4:38747008	38747008	NA	NA	NA	NA	2.14995248355074e-06	NA
Chr4:38839942	38839942	NA	NA	NA	NA	4.31028242650551e-07	3.49222427213408e-06
Chr4:38841025	38841025	NA	NA	NA	NA	3.85216751022009e-06	NA
Chr4:38841107	38841107	NA	NA	NA	NA	3.97937731450759e-07	2.97586100886241e-06
Chr4:38852747	38852747	NA	NA	NA	NA	9.7050179839561e-08	3.57986604088093e-07
Chr4:38856098	38856098	NA	NA	NA	NA	3.44162829110447e-07	2.4088903095563e-06
Chr4:38858588	38858588	NA	NA	8.94192037870226e-07	NA	NA	5.30023456941337e-07
Chr4:38860508	38860508	NA	NA	9.72726563744258e-07	NA	NA	5.25379596470293e-07
Chr4:38863804	38863804	NA	NA	NA	NA	2.6897695639054e-06	NA
Chr4:38864944	38864944	NA	NA	NA	NA	4.83553113938707e-07	NA
Chr4:38865672	38865672	NA	NA	7.18860230001217e-07	NA	NA	1.88781423594466e-06
Chr4:38871051	38871051	NA	NA	NA	NA	2.71608730080751e-06	NA
Chr4:38871842	38871842	NA	NA	NA	NA	2.68322848379029e-06	NA
Chr4:38872616	38872616	NA	NA	NA	NA	2.72801077198745e-06	NA
Chr4:38873792	38873792	NA	NA	NA	NA	2.7319964173285e-06	NA
Chr4:38877531	38877531	NA	NA	NA	NA	2.7453223155642e-06	NA
Chr4:38879145	38879145	NA	NA	NA	NA	5.97201747887904e-06	NA
Chr4:38879170	38879170	NA	NA	NA	NA	4.76027021437369e-06	NA
Chr4:38886339	38886339	NA	NA	NA	NA	3.01361196797349e-06	NA
Chr4:38887943	38887943	NA	NA	NA	NA	2.99903829456601e-06	NA
Chr4:38888887	38888887	NA	NA	NA	NA	2.99758465305253e-06	NA
Chr4:38889571	38889571	NA	NA	NA	NA	1.06486013379025e-08	7.87296823366372e-06
Chr4:38890448	38890448	NA	NA	NA	4.95417566176544e-06	2.20953347524746e-08	NA
Chr4:38891864	38891864	NA	NA	NA	NA	3.01946044735301e-06	NA
Chr4:38892761	38892761	NA	NA	NA	NA	3.02531981857262e-06	NA
Chr4:38896491	38896491	NA	NA	NA	NA	3.03119010099263e-06	NA
Chr4:38898048	38898048	NA	NA	NA	NA	3.09349172824917e-06	NA
Chr4:38899790	38899790	NA	NA	NA	NA	2.94141713059372e-06	NA
Chr4:38900975	38900975	NA	NA	NA	NA	3.02972150640259e-06	NA
Chr4:38909599	38909599	NA	NA	NA	NA	3.0267863654956e-06	NA
Chr4:38920869	38920869	NA	NA	NA	NA	4.1037480588633e-06	NA
Chr4:38924596	38924596	NA	NA	NA	NA	1.00728883933199e-06	NA
Chr4:38926467	38926467	NA	NA	NA	NA	9.64388215888558e-07	NA
Chr4:38930092	38930092	NA	NA	NA	NA	1.01649776636062e-06	NA
Chr4:38930093	38930093	NA	NA	NA	NA	5.04832605272565e-07	NA
Chr4:38930241	38930241	NA	NA	NA	NA	1.01649776636062e-06	NA
Chr4:38930650	38930650	NA	NA	NA	NA	1.01086050225295e-06	NA
Chr4:38930815	38930815	NA	NA	NA	NA	1.01137173426157e-06	NA
Chr4:38930895	38930895	NA	NA	NA	NA	1.01137173426157e-06	NA
Chr4:38931012	38931012	NA	NA	NA	NA	9.7618014363585e-07	NA
Chr4:38931025	38931025	NA	NA	NA	NA	9.31717977916803e-07	NA
Chr4:38931041	38931041	NA	NA	NA	NA	9.25125357978909e-07	NA
Chr4:38931473	38931473	NA	NA	NA	NA	1.25904051437165e-06	NA
Chr4:38931620	38931620	NA	NA	NA	NA	1.26473537742503e-06	NA
Chr4:38931693	38931693	NA	NA	NA	NA	1.339050621938e-06	NA
Chr4:38931699	38931699	NA	NA	NA	NA	1.2916407754486e-06	NA
Chr4:38931700	38931700	NA	NA	NA	NA	1.33236719475439e-06	NA
Chr4:38931852	38931852	NA	NA	NA	NA	1.56377373729855e-06	NA
Chr4:38931969	38931969	NA	NA	NA	NA	1.11203778234777e-06	NA
Chr4:38932244	38932244	NA	NA	NA	NA	1.3430761488949e-06	NA
Chr4:38932360	38932360	NA	NA	NA	NA	1.33370130729285e-06	NA
Chr4:38932446	38932446	NA	NA	NA	NA	1.35929500220515e-06	NA
Chr4:38932666	38932666	NA	NA	NA	NA	1.35454513963269e-06	NA
Chr4:38933069	38933069	NA	NA	NA	NA	1.33972073597232e-06	NA
Chr4:38933293	38933293	NA	NA	NA	NA	1.1154043142107e-06	NA
Chr4:38933569	38933569	NA	NA	NA	NA	7.3975734957065e-07	NA
Chr4:38967910	38967910	NA	NA	7.67486623825759e-07	NA	NA	1.00677959482886e-06
Chr4:38978356	38978356	NA	NA	NA	5.65667666603965e-06	4.31477905009847e-07	NA
Chr4:38981783	38981783	NA	NA	1.9735242396567e-06	NA	NA	5.92586736600097e-07
Chr4:38982801	38982801	NA	NA	NA	5.65667666603965e-06	4.32829610150362e-07	NA
Chr4:38988588	38988588	NA	NA	1.91160744301402e-07	NA	NA	1.07618748940472e-07
Chr4:38991179	38991179	NA	NA	1.98620953925775e-06	NA	NA	6.01510313032047e-07
Chr4:38992801	38992801	NA	NA	NA	5.65133614971607e-06	4.31928020087439e-07	NA
Chr4:39023324	39023324	NA	NA	1.98620953925775e-06	NA	NA	6.01510313032047e-07
Chr4:39030994	39030994	NA	NA	NA	NA	1.16502098542001e-05	NA
Chr4:39042690	39042690	NA	NA	NA	9.18853241463642e-06	3.74890586527826e-07	NA
Chr4:39042717	39042717	NA	NA	NA	1.29293562728969e-06	1.56758507102957e-07	NA
Chr4:39045407	39045407	NA	NA	NA	1.56455170179835e-06	2.7559785152212e-08	NA
Chr4:39045824	39045824	NA	NA	NA	NA	3.20905792122627e-08	3.04106089863558e-07
Chr4:39045866	39045866	NA	NA	NA	NA	1.18650232809827e-07	6.78411583662535e-07
Chr4:39049106	39049106	NA	NA	NA	NA	1.17749390011409e-07	6.74247341480615e-07
Chr4:39051983	39051983	NA	NA	NA	5.71574221280069e-06	3.82025724343507e-07	NA
Chr4:39052367	39052367	NA	NA	NA	NA	1.16410527867081e-07	6.47441496031767e-07
Chr4:39058242	39058242	NA	NA	NA	NA	5.21439025693615e-09	5.49854475752971e-06
Chr4:39065011	39065011	NA	NA	NA	NA	1.11992158014732e-07	6.67019138436669e-07
Chr4:39070885	39070885	NA	NA	NA	NA	1.36496422211085e-07	7.45072405388278e-07
Chr4:39077063	39077063	NA	NA	NA	NA	1.04148396274567e-07	6.17518752574489e-07
Chr4:39081106	39081106	NA	NA	NA	NA	5.22921182602419e-08	3.55552673017039e-07
Chr4:39090081	39090081	NA	NA	NA	NA	1.16023261843593e-05	NA
Chr4:39094179	39094179	NA	NA	NA	NA	9.06202516913263e-08	5.25107653985857e-07
Chr4:39095186	39095186	NA	NA	NA	NA	3.51101175611493e-07	6.80153992093388e-07
Chr4:39100352	39100352	NA	NA	NA	NA	9.02726475270666e-08	5.22125234097092e-07
Chr4:39100828	39100828	NA	NA	NA	6.5609254769296e-06	3.81426157070436e-07	NA
Chr4:39103673	39103673	NA	NA	NA	6.96657110358185e-06	4.48670929205073e-07	NA
Chr4:39106525	39106525	NA	NA	NA	NA	8.6533231886457e-08	4.90887830908926e-07
Chr4:39109625	39109625	NA	NA	NA	NA	9.41683588978904e-08	4.98588381975205e-07
Chr4:39111008	39111008	NA	NA	NA	NA	8.56809659681355e-08	4.87080711857764e-07
Chr4:39111023	39111023	NA	NA	NA	NA	8.6011432129978e-08	4.88093148902862e-07
Chr4:39114648	39114648	NA	NA	NA	NA	8.63431327331622e-08	4.89615612369886e-07
Chr4:39114697	39114697	NA	NA	NA	NA	8.62956711861148e-08	4.90378561234839e-07
Chr4:39118427	39118427	NA	NA	NA	NA	8.61534381160462e-08	4.89107616175837e-07
Chr4:39120273	39120273	NA	NA	NA	NA	8.62482349095725e-08	4.90887830908926e-07
Chr4:39124476	39124476	NA	NA	NA	6.50878236803474e-06	3.73322563141398e-07	NA
Chr4:39129199	39129199	NA	NA	NA	NA	8.64381316907714e-08	4.91397610833458e-07
Chr4:39136794	39136794	NA	NA	NA	NA	1.33858718543202e-07	7.27373190515272e-07
Chr4:39137429	39137429	NA	NA	NA	NA	1.33423924200492e-07	7.22919595385245e-07
Chr4:39154431	39154431	NA	NA	NA	NA	1.48198585884131e-07	7.43930375725398e-07
Chr4:39157887	39157887	NA	NA	NA	NA	7.09116465947834e-08	9.81728883640193e-08
Chr4:39173969	39173969	NA	NA	NA	NA	1.12665905041866e-07	3.7844192148076e-07
Chr4:39174829	39174829	NA	NA	NA	NA	1.21195041491037e-07	4.08899149234436e-07
Chr4:39181037	39181037	NA	NA	NA	NA	8.67246795101026e-09	2.50573920063811e-08
Chr4:39196169	39196169	NA	NA	NA	NA	2.46369092675511e-09	1.96120454879383e-09
Chr4:39209582	39209582	NA	NA	NA	NA	3.22959781561369e-06	1.21672929446452e-05
Chr4:39210643	39210643	NA	NA	NA	6.80655001927704e-08	6.76195035801905e-16	3.1219311268885e-13
Chr4:39210733	39210733	NA	1.21839735383158e-05	NA	8.15110733974197e-07	7.43711267595405e-14	1.64365215783668e-11
Chr4:39211697	39211697	NA	NA	NA	6.79901347694302e-08	6.67494934792444e-16	3.08318266337548e-13
Chr4:39211848	39211848	NA	NA	NA	6.85193957157763e-08	6.89455167192428e-16	3.20322008808386e-13
Chr4:39211909	39211909	NA	NA	NA	NA	3.94900895671408e-10	5.20196706976214e-09
Chr4:39213482	39213482	NA	NA	NA	4.5519048423075e-06	1.51237267189473e-11	1.09559110525397e-09
Chr4:39213491	39213491	NA	5.60613628930555e-06	NA	7.09901480482363e-08	7.16234059452327e-17	2.72048572377079e-14
Chr4:39213634	39213634	NA	NA	NA	6.78772382401496e-08	6.47796320726595e-16	2.909228218973e-13
Chr4:39213961	39213961	NA	NA	NA	6.77645233863348e-08	6.44134549775017e-16	2.89215986059042e-13
Chr4:39213999	39213999	NA	5.5376760803937e-06	NA	7.21778235905551e-08	7.43646001427985e-17	2.76032418880882e-14
Chr4:39214767	39214767	NA	NA	NA	NA	5.37421077321472e-08	1.13158365748799e-07
Chr4:39216158	39216158	NA	NA	NA	6.79901347694302e-08	6.38421521081425e-16	2.82902539846375e-13
Chr4:39216450	39216450	NA	NA	NA	6.80278073670619e-08	6.48321103116219e-16	2.87518990702616e-13
Chr4:39218302	39218302	NA	NA	NA	6.82164739863019e-08	6.36356463961732e-16	2.79179682537718e-13
Chr4:39218647	39218647	NA	5.79177103301326e-06	NA	8.52110040375386e-08	1.18878659070581e-16	4.25621579721317e-14
Chr4:39220781	39220781	NA	NA	NA	6.81032132570487e-08	6.22084279963794e-16	2.6632860976165e-13
Chr4:39225162	39225162	NA	NA	NA	6.76519899255356e-08	6.09608182979101e-16	2.57073509987075e-13
Chr4:39229412	39229412	NA	NA	NA	8.10029003108231e-08	8.20931734949026e-16	2.69684344223107e-13
Chr4:39232098	39232098	NA	7.46552072761743e-06	NA	1.19622823954884e-07	5.24642327466053e-16	1.15332894286413e-13
Chr4:39232556	39232556	NA	8.64369389331313e-06	NA	1.06217378449314e-07	3.83179599124635e-16	7.98209400500157e-14
Chr4:39234287	39234287	NA	8.45726328254688e-06	NA	1.22453880593224e-07	6.17063923807708e-16	1.38671385955074e-13
Chr4:39234435	39234435	1.32438140168278e-05	7.86564017093847e-06	NA	4.99623885899773e-07	6.13785261629134e-15	5.30447152532581e-13
Chr4:39235064	39235064	NA	NA	8.54404495100562e-06	6.06271503936003e-06	1.01686197049539e-14	6.36566431773766e-13
Chr4:39236429	39236429	NA	8.63568126477644e-06	NA	1.25077585397503e-07	6.35326405932442e-16	1.38878137434705e-13
Chr4:39244447	39244447	NA	9.13345034086695e-06	NA	1.29642136481703e-07	6.90571677737104e-16	1.47291731145339e-13
Chr4:39245724	39245724	NA	5.70226659061491e-06	NA	9.97439924418013e-08	1.49889267312474e-16	4.41759263464684e-14
Chr4:39247597	39247597	NA	9.10392163442233e-06	NA	1.28940320020621e-07	6.87783736824051e-16	1.46963264128776e-13
Chr4:39248181	39248181	NA	NA	NA	7.17004608885679e-08	7.75196700024709e-16	3.1219311268885e-13
Chr4:39253357	39253357	NA	NA	NA	6.91762552091165e-07	6.46844152884166e-15	7.29452437831546e-13
Chr4:39255041	39255041	NA	NA	NA	1.88688230504686e-06	4.81822108151193e-13	4.94426711452497e-11
Chr4:39256174	39256174	NA	NA	NA	NA	2.81575035143892e-11	9.5180335623454e-11
Chr4:39256424	39256424	NA	NA	NA	NA	3.18045189399713e-07	4.18401317996877e-07
Chr4:39259236	39259236	NA	NA	NA	NA	3.20568256171913e-07	4.22570094556185e-07
Chr4:39260706	39260706	NA	NA	NA	6.46094015700163e-08	6.56774836952485e-16	2.74694850107983e-13
Chr4:39264193	39264193	NA	NA	NA	NA	1.3258747160743e-08	3.78243775935511e-07
Chr4:39267212	39267212	NA	NA	NA	9.81134319767237e-07	1.06621468788704e-14	7.24192758122304e-13
Chr4:39267833	39267833	NA	NA	NA	NA	3.06845840710238e-07	4.66766768046601e-07
Chr4:39268142	39268142	NA	NA	NA	9.92620981412066e-07	1.13189036978102e-14	7.6622650226773e-13
Chr4:39270169	39270169	NA	NA	NA	9.52250873318134e-07	9.5553224075754e-15	6.56253122806603e-13
Chr4:39270414	39270414	NA	NA	NA	4.16986896645406e-08	4.53583816372414e-16	2.47586218562524e-13
Chr4:39272896	39272896	NA	NA	NA	9.63411771410474e-07	1.06538692550294e-14	5.53710091488343e-13
Chr4:39273595	39273595	NA	NA	NA	NA	3.06845840710238e-07	4.66766768046601e-07
Chr4:39275591	39275591	NA	NA	NA	9.14392052638539e-07	9.11938840198556e-15	5.95880304080213e-13
Chr4:39278532	39278532	NA	NA	NA	7.85323207389763e-07	6.69501877322872e-15	4.87119202163528e-13
Chr4:39280757	39280757	NA	NA	NA	2.65176193759384e-07	1.9042881737845e-15	2.38971725084868e-13
Chr4:39283065	39283065	NA	NA	NA	4.98105715258174e-08	4.44084879081439e-16	2.16451657018234e-13
Chr4:39290092	39290092	NA	NA	NA	1.28928598695155e-05	1.97623818265551e-13	1.09903291953847e-11
Chr4:39291573	39291573	NA	NA	NA	NA	6.9674488521393e-07	NA
Chr4:39291740	39291740	NA	NA	NA	3.80804366870593e-06	1.94718471634949e-13	1.03948906957137e-11
Chr4:39292162	39292162	NA	NA	NA	4.56059053362577e-06	3.64457600177644e-13	1.6925328968997e-11
Chr4:39293921	39293921	NA	NA	NA	NA	2.31575576609709e-07	8.488722287883e-06
Chr4:39297736	39297736	NA	NA	NA	NA	6.96031011506195e-07	NA
Chr4:39298808	39298808	NA	NA	NA	NA	2.46316330775069e-07	8.96593969456713e-06
Chr4:39300930	39300930	NA	NA	NA	NA	2.46054662772152e-07	8.9534954926405e-06
Chr4:39305345	39305345	NA	NA	8.16391050748525e-06	5.59026621093014e-06	2.35195470615034e-14	4.97160595366376e-13
Chr4:39305428	39305428	NA	NA	NA	NA	9.15731005684083e-12	3.05180756965874e-10
Chr4:39306825	39306825	NA	NA	NA	9.54336017512464e-06	1.05987681736331e-13	3.10155550908178e-12
Chr4:39312902	39312902	NA	NA	NA	9.5301510256908e-06	1.06305398970982e-13	3.10811718406047e-12
Chr4:39318610	39318610	NA	NA	NA	NA	2.98453227333938e-06	NA
Chr4:39318983	39318983	NA	NA	NA	NA	5.051926391254e-13	1.24016788914776e-11
Chr4:39320064	39320064	NA	NA	NA	NA	2.94856123393355e-06	NA
Chr4:39322801	39322801	NA	NA	NA	9.17715309454734e-08	2.27443198334163e-12	3.88875957627269e-09
Chr4:39322802	39322802	NA	NA	NA	NA	2.01479049483062e-06	NA
Chr4:39331459	39331459	NA	NA	NA	1.03687314577311e-05	1.77093544316754e-13	5.84090267967453e-12
Chr4:39331852	39331852	NA	NA	NA	NA	8.17118902415267e-13	1.85291105016259e-11
Chr4:39332697	39332697	NA	NA	NA	NA	9.57594578558441e-13	2.25902293537645e-11
Chr4:39333417	39333417	NA	NA	NA	NA	8.49600122058964e-13	1.99672314449279e-11
Chr4:39337053	39337053	NA	NA	NA	NA	5.83864326802474e-11	1.50723808209358e-09
Chr4:39337357	39337357	NA	NA	NA	NA	8.10068165922301e-13	1.83535176836034e-11
Chr4:39337832	39337832	NA	NA	NA	NA	1.09701243265962e-12	2.50539965305903e-11
Chr4:39338213	39338213	NA	NA	NA	NA	8.44099891673024e-13	1.98051811560604e-11
Chr4:39338345	39338345	NA	NA	NA	NA	2.96146260797282e-06	NA
Chr4:39341488	39341488	NA	NA	NA	NA	1.27619955820588e-06	NA
Chr4:39342413	39342413	NA	NA	NA	NA	1.39370494973919e-12	3.20002456190904e-11
Chr4:39342929	39342929	NA	NA	NA	NA	3.02238877027355e-06	NA
Chr4:39343279	39343279	NA	NA	NA	NA	3.02238877027355e-06	NA
Chr4:39344460	39344460	NA	NA	NA	NA	5.3315261543278e-12	1.13166662083517e-10
Chr4:39362212	39362212	NA	NA	6.07986699729419e-06	9.82482785208858e-06	2.7645509550042e-14	9.3174175940134e-13
Chr4:39400411	39400411	NA	NA	1.92735730198412e-06	2.06703168068826e-06	3.2756675469022e-16	1.41695969989984e-14
Chr4:39415498	39415498	NA	NA	1.62074876986484e-06	2.35067038688349e-06	2.97420410497591e-16	1.14425208271288e-14
Chr4:39493557	39493557	NA	NA	1.0493446392e-05	NA	NA	6.7493966650521e-07
Chr4:39493798	39493798	NA	NA	NA	NA	NA	1.08264350239659e-05
Chr4:39493847	39493847	NA	NA	9.13928118579959e-07	NA	1.15032918274105e-10	5.04406525379462e-11
Chr4:39493972	39493972	NA	NA	1.08108492994384e-06	NA	3.73322563141398e-07	1.19816052531531e-08
Chr4:39494240	39494240	NA	NA	8.43374221373245e-06	NA	1.81435081162632e-08	4.75917992692565e-09
Chr4:39495053	39495053	NA	NA	1.42536333490635e-06	NA	2.45532132451915e-07	1.08243729617701e-08
Chr4:39495122	39495122	NA	NA	NA	NA	NA	3.99323660260865e-06
Chr4:39495589	39495589	NA	NA	NA	NA	NA	3.6119363887656e-06
Chr4:39495742	39495742	NA	NA	NA	NA	NA	3.67325876587966e-06
Chr4:39495907	39495907	NA	NA	NA	NA	NA	3.6119363887656e-06
Chr4:39495909	39495909	NA	NA	NA	NA	NA	3.61367474919296e-06
Chr4:39496221	39496221	NA	NA	NA	NA	NA	3.15091720700734e-06
Chr4:39496550	39496550	NA	NA	NA	NA	NA	3.5911385243096e-06
Chr4:39497362	39497362	NA	NA	1.06753605739374e-06	NA	3.6252234651336e-07	1.16985483935506e-08
Chr4:39497387	39497387	NA	NA	1.04886232794252e-05	NA	NA	6.72519522694944e-07
Chr4:39497533	39497533	NA	NA	2.85558588391665e-06	NA	1.22784899912706e-06	4.20991118080565e-08
Chr4:39497558	39497558	NA	NA	9.73911596702401e-06	NA	NA	5.96263658278921e-07
Chr4:39498957	39498957	NA	NA	8.26401443008047e-07	NA	9.76495232646188e-11	3.8692974415705e-11
Chr4:39499169	39499169	NA	NA	1.05079284452945e-05	NA	NA	6.79108030066474e-07
Chr4:39499265	39499265	NA	NA	1.0686139229727e-06	NA	3.65385309148703e-07	1.1842706859215e-08
Chr4:39500432	39500432	NA	NA	1.05806255684896e-05	NA	NA	7.2588572870141e-07
Chr4:39501113	39501113	NA	NA	1.0575764184404e-05	NA	NA	7.2588572870141e-07
Chr4:39501234	39501234	NA	NA	1.50197917896764e-06	NA	2.82573930719345e-07	1.16372897225998e-08
Chr4:39501979	39501979	NA	NA	1.04886232794252e-05	NA	NA	7.37867985906062e-07
Chr4:39502168	39502168	NA	NA	3.1205669466466e-06	NA	1.45554741841615e-06	5.5261844050536e-08
Chr4:39502301	39502301	NA	NA	3.89491261166695e-06	NA	9.66833498655828e-07	4.8517872554289e-08
Chr4:39502306	39502306	NA	NA	3.76621338936187e-06	NA	9.53216421491117e-07	4.7897189515289e-08
Chr4:39502309	39502309	NA	NA	1.00307142445442e-05	NA	NA	7.18860230001217e-07
Chr4:39502395	39502395	NA	NA	4.00281525808093e-06	NA	9.72726563744258e-07	4.8817471210064e-08
Chr4:39502446	39502446	NA	NA	1.05563399765056e-05	NA	NA	7.55813142399238e-07
Chr4:39502507	39502507	NA	NA	4.00857302135865e-06	NA	9.74205226171869e-07	4.89268603315148e-08
Chr4:39502610	39502610	NA	NA	1.04021685414716e-05	NA	NA	7.42410293480429e-07
Chr4:39504440	39504440	NA	NA	1.02630623352088e-06	NA	3.8685512733297e-07	1.26485598730872e-08
Chr4:39504799	39504799	NA	NA	1.05255540811298e-06	NA	3.94003796110631e-07	1.2848858744728e-08
Chr4:39504917	39504917	NA	NA	5.74820823400735e-06	NA	6.32195414173562e-06	2.42935525690706e-07
Chr4:39505187	39505187	NA	NA	9.78865114802579e-06	NA	NA	1.16182390452585e-06
Chr4:39506060	39506060	NA	NA	1.04741666449124e-05	NA	NA	8.41690330789846e-07
Chr4:39506361	39506361	NA	NA	9.01945104593355e-07	NA	1.30319383875566e-10	6.17738689758955e-11
Chr4:39507411	39507411	NA	NA	8.51600509866566e-07	NA	1.34990017736675e-10	6.19790098576506e-11
Chr4:39507955	39507955	NA	NA	1.17356863494626e-06	NA	1.43233773892425e-10	6.37709577160107e-11
Chr4:39510454	39510454	NA	NA	5.43391370267356e-06	NA	6.4631033271026e-06	2.46971677872981e-07
Chr4:39510510	39510510	NA	NA	8.48140808473232e-07	NA	1.52265718637826e-10	6.56570311785766e-11
Chr4:39513256	39513256	NA	NA	8.77985133015176e-07	NA	1.58319428572392e-10	6.79564663813583e-11
Chr4:39513726	39513726	NA	NA	NA	NA	1.98620953925775e-06	9.64876795467972e-07
Chr4:39514566	39514566	NA	NA	8.57687728587107e-07	NA	1.63437265931757e-10	6.96403900125591e-11
Chr4:39515394	39515394	NA	NA	8.55073805223714e-07	NA	1.58113899547097e-10	6.73743276098469e-11
Chr4:39517508	39517508	NA	NA	5.25430475261541e-06	NA	6.59797282821094e-06	2.55781767311575e-07
Chr4:39518540	39518540	NA	NA	5.61939430315269e-06	NA	6.82449643484948e-06	2.63215192846563e-07
Chr4:39519732	39519732	NA	NA	5.41338588147324e-06	NA	6.89195542991567e-06	2.60299941377266e-07
Chr4:39519821	39519821	NA	NA	4.59330354970641e-06	NA	7.89131696797477e-06	2.99644992465069e-07
Chr4:39519907	39519907	NA	NA	6.1866683539802e-06	NA	7.03866545974622e-06	2.72007372303312e-07
Chr4:39520267	39520267	NA	NA	5.74278499556707e-06	NA	6.9243025795109e-06	2.60852811166114e-07
Chr4:39520971	39520971	NA	NA	8.58560745767435e-07	NA	1.61853644226889e-10	6.8861686204464e-11
Chr4:39522352	39522352	NA	NA	7.22541372426787e-06	NA	7.58134361076603e-06	2.78565811160796e-07
Chr4:39522648	39522648	NA	NA	8.66456518774351e-07	NA	1.63649556543223e-10	6.91812917741307e-11
Chr4:39522656	39522656	NA	NA	8.66456518774351e-07	NA	1.63649556543223e-10	6.92728739035971e-11
Chr4:39523115	39523115	NA	NA	5.52982854172919e-06	NA	8.548009732565e-06	3.10263166534641e-07
Chr4:39523116	39523116	NA	NA	9.30773412365187e-07	NA	1.95051799343782e-10	8.43862388858862e-11
Chr4:39524344	39524344	NA	NA	4.58892885771793e-06	NA	6.49358850579575e-09	1.66615508919307e-09
Chr4:39524352	39524352	NA	NA	1.26790989267759e-06	NA	1.50788007603974e-10	6.84981913663744e-11
Chr4:39524650	39524650	NA	NA	5.62470591125474e-06	NA	6.82769438947421e-06	2.59060121178273e-07
Chr4:39525591	39525591	NA	NA	8.72645990717825e-07	NA	1.72813325624825e-10	7.14595246403872e-11
Chr4:39526495	39526495	NA	NA	NA	NA	1.078540443611e-07	8.72976905436768e-08
Chr4:39526559	39526559	NA	NA	NA	NA	1.00731377012642e-07	8.12263338904025e-08
Chr4:39526604	39526604	NA	NA	NA	NA	9.97439924418013e-08	8.22165545730822e-08
Chr4:39526799	39526799	NA	NA	NA	NA	2.05082039811979e-06	9.89612037649242e-07
Chr4:39527032	39527032	NA	NA	NA	NA	1.00456158162863e-07	8.26705111973846e-08
Chr4:39527067	39527067	NA	NA	NA	NA	1.00346274620354e-07	8.25795260620707e-08
Chr4:39527175	39527175	NA	NA	NA	NA	1.04262308760707e-07	8.56809659681355e-08
Chr4:39527251	39527251	NA	NA	NA	NA	1.07032682636525e-07	8.77305688944275e-08
Chr4:39527438	39527438	NA	NA	NA	NA	1.0720817729968e-07	8.78753231421893e-08
Chr4:39527492	39527492	NA	NA	NA	NA	NA	5.09970700839507e-06
Chr4:39527493	39527493	NA	NA	NA	NA	1.12236704401715e-07	9.25807622090535e-08
Chr4:39527578	39527578	NA	NA	NA	NA	5.72998982194917e-08	4.72048185357551e-08
Chr4:39527970	39527970	NA	NA	NA	NA	1.14211773281478e-07	9.52587735481314e-08
Chr4:39528109	39528109	NA	NA	NA	NA	1.10716728506024e-07	9.0769621425537e-08
Chr4:39528131	39528131	NA	NA	NA	NA	1.13714874925954e-07	9.34481417589394e-08
Chr4:39528170	39528170	NA	NA	NA	NA	1.14025190572694e-07	9.37561506378611e-08
Chr4:39528255	39528255	NA	NA	NA	NA	1.09874266611702e-07	9.01735694760968e-08
Chr4:39528324	39528324	NA	NA	NA	NA	1.13220069660657e-07	9.33456900721348e-08
Chr4:39528368	39528368	NA	NA	NA	NA	1.10415133857159e-07	9.07198050386777e-08
Chr4:39528421	39528421	NA	NA	NA	NA	1.09157098876135e-07	8.96797569138758e-08
Chr4:39528498	39528498	NA	NA	NA	NA	2.7253567769159e-06	NA
Chr4:39528722	39528722	NA	NA	NA	NA	1.06857466124511e-07	8.75860456158847e-08
Chr4:39528767	39528767	NA	NA	NA	NA	1.07091149930867e-07	8.77305688944275e-08
Chr4:39529372	39529372	NA	NA	NA	NA	1.0738395054005e-07	8.78753231421893e-08
Chr4:39529488	39529488	NA	NA	NA	NA	1.2439970008444e-07	1.03637279589597e-07
Chr4:39529714	39529714	NA	NA	NA	NA	1.09574894067967e-07	8.95321245806919e-08
Chr4:39529777	39529777	NA	NA	NA	NA	1.13035055573425e-07	9.28860020701271e-08
Chr4:39529791	39529791	NA	NA	NA	NA	2.68625743761455e-08	3.65898727800729e-08
Chr4:39529796	39529796	NA	NA	NA	NA	2.19045059137909e-06	1.06915324860604e-06
Chr4:39530354	39530354	NA	NA	NA	NA	1.09814328824377e-07	8.97783094270789e-08
Chr4:39530450	39530450	NA	NA	NA	NA	1.10354910443817e-07	9.00251498474692e-08
Chr4:39530508	39530508	NA	NA	NA	NA	1.1144381317141e-07	9.11691074327213e-08
Chr4:39530619	39530619	NA	NA	NA	NA	1.10716728506024e-07	9.08693336935993e-08
Chr4:39530646	39530646	NA	NA	NA	NA	1.10354910443817e-07	9.06202516913263e-08
Chr4:39530677	39530677	NA	NA	NA	NA	1.10837589540339e-07	9.1069076588188e-08
Chr4:39530699	39530699	NA	NA	NA	NA	1.1059599506513e-07	9.08194643059766e-08
Chr4:39531005	39531005	NA	NA	NA	NA	1.17941868660521e-07	9.67316963265624e-08
Chr4:39531034	39531034	NA	NA	NA	NA	1.1540034557863e-07	9.49980472580967e-08
Chr4:39531035	39531035	NA	NA	NA	NA	1.1540034557863e-07	9.49980472580967e-08
Chr4:39531202	39531202	NA	NA	NA	NA	1.1634714148518e-07	9.55725599009508e-08
Chr4:39531289	39531289	NA	NA	NA	NA	1.28381515617904e-07	1.0604345436071e-07
Chr4:39531296	39531296	NA	NA	NA	NA	1.44793119916052e-07	1.20734423645119e-07
Chr4:39531338	39531338	NA	NA	NA	NA	1.17237598980346e-07	9.63614113345353e-08
Chr4:39531449	39531449	NA	NA	NA	NA	1.17237598980346e-07	9.64142250264854e-08
Chr4:39531567	39531567	NA	NA	NA	NA	1.18263343408758e-07	9.75298098242892e-08
Chr4:39531584	39531584	NA	NA	NA	NA	1.18456635215439e-07	9.76367055651105e-08
Chr4:39531648	39531648	NA	NA	NA	NA	1.18134651856218e-07	9.73163582321147e-08
Chr4:39531691	39531691	NA	NA	NA	NA	1.17877675295243e-07	9.7050179839561e-08
Chr4:39531721	39531721	NA	NA	NA	NA	1.1781351575127e-07	9.69970288294269e-08
Chr4:39531731	39531731	NA	NA	NA	NA	1.17685298058477e-07	9.69439060083809e-08
Chr4:39531747	39531747	NA	NA	NA	NA	1.19492700664107e-07	9.84959655132712e-08
Chr4:39531807	39531807	NA	NA	NA	NA	1.18844136658596e-07	9.74764044618128e-08
Chr4:39531827	39531827	NA	NA	NA	NA	1.15652092677374e-07	9.4634191175074e-08
Chr4:39531860	39531860	NA	NA	NA	NA	1.15652092677374e-07	9.4634191175074e-08
Chr4:39531929	39531929	NA	NA	NA	NA	1.22387311556471e-07	1.01007325916545e-07
Chr4:39531982	39531982	NA	NA	NA	NA	1.17429267772672e-07	9.63614113345353e-08
Chr4:39532030	39532030	NA	NA	NA	NA	1.17941868660521e-07	9.68908113619907e-08
Chr4:39532590	39532590	NA	NA	NA	NA	1.17237598980346e-07	9.60451170251065e-08
Chr4:39532749	39532749	NA	NA	NA	NA	1.17749390011409e-07	9.66257602453171e-08
Chr4:39532764	39532764	NA	NA	NA	NA	2.81942503272861e-08	3.81495972616278e-08
Chr4:39532792	39532792	NA	NA	NA	NA	1.17877675295243e-07	9.67847065354952e-08
Chr4:39532884	39532884	NA	NA	NA	NA	1.15526152746443e-07	9.4634191175074e-08
Chr4:39532930	39532930	NA	NA	NA	NA	1.1858566627316e-07	9.77437147571831e-08
Chr4:39532992	39532992	NA	NA	NA	NA	1.15337491738689e-07	9.44786663367849e-08
Chr4:39533001	39533001	NA	NA	NA	NA	1.1540034557863e-07	9.45304804263775e-08
Chr4:39533014	39533014	NA	NA	NA	NA	1.1634714148518e-07	9.55201927536544e-08
Chr4:39533016	39533016	NA	NA	NA	NA	1.16410527867081e-07	9.55201927536544e-08
Chr4:39533149	39533149	NA	NA	NA	NA	1.16283788514295e-07	9.54678533940593e-08
Chr4:39533277	39533277	NA	NA	NA	NA	1.26032634311564e-07	1.0420533744653e-07
Chr4:39533278	39533278	NA	NA	NA	NA	1.26101121507374e-07	1.04319310232496e-07
Chr4:39533291	39533291	NA	NA	NA	NA	1.21195041491037e-07	9.97439924418013e-08
Chr4:39533294	39533294	NA	NA	NA	NA	1.21260982736731e-07	9.98532373034625e-08
Chr4:39533351	39533351	NA	NA	NA	NA	1.1546323257559e-07	9.45304804263775e-08
Chr4:39533352	39533352	NA	NA	NA	NA	1.1540034557863e-07	9.44786663367849e-08
Chr4:39533394	39533394	NA	NA	NA	NA	1.14773296464736e-07	9.41683588978904e-08
Chr4:39533442	39533442	NA	NA	NA	NA	1.15211883462405e-07	9.44786663367849e-08
Chr4:39533453	39533453	NA	NA	NA	NA	1.1540034557863e-07	9.4634191175074e-08
Chr4:39533538	39533538	NA	NA	NA	NA	1.15211883462405e-07	9.44786663367849e-08
Chr4:39533593	39533593	NA	NA	NA	NA	2.79070057427908e-08	3.77005354543026e-08
Chr4:39533617	39533617	NA	NA	NA	NA	1.15715112471245e-07	9.4738012110533e-08
Chr4:39533667	39533667	NA	NA	NA	NA	1.18327740063352e-07	9.7209802148901e-08
Chr4:39533689	39533689	NA	NA	NA	NA	1.2066875958079e-07	9.81728883640193e-08
Chr4:39533742	39533742	NA	NA	NA	NA	1.20603130085e-07	9.81191420369396e-08
Chr4:39533803	39533803	NA	NA	NA	NA	1.53493925903979e-07	1.19948732538584e-07
Chr4:39533839	39533839	NA	NA	NA	NA	1.24602691418559e-07	1.01505879648329e-07
Chr4:39533919	39533919	NA	NA	NA	NA	1.22587123821963e-07	9.94169518127742e-08
Chr4:39533966	39533966	NA	NA	NA	NA	1.25554230951531e-07	1.01839571664686e-07
Chr4:39534021	39534021	NA	NA	NA	NA	1.27547701309295e-07	1.03467447709126e-07
Chr4:39534205	39534205	NA	NA	NA	NA	1.29571788811845e-07	1.0523544781061e-07
Chr4:39534224	39534224	NA	NA	NA	NA	1.34003954454704e-07	1.09276311298008e-07
Chr4:39534228	39534228	NA	NA	NA	NA	1.3393131744748e-07	1.09097539890819e-07
Chr4:39534307	39534307	NA	NA	NA	NA	1.27755662171105e-07	1.03637279589597e-07
Chr4:39534349	39534349	NA	NA	NA	NA	1.35979627258424e-07	1.10958578298182e-07
Chr4:39534512	39534512	NA	NA	NA	NA	1.35464725987229e-07	1.1029471883144e-07
Chr4:39534521	39534521	NA	NA	NA	NA	1.38507636061573e-07	1.13035055573425e-07
Chr4:39534524	39534524	NA	NA	NA	NA	1.38058236428678e-07	1.12727348977522e-07
Chr4:39534558	39534558	NA	NA	NA	NA	1.41157482009229e-07	1.15337491738689e-07
Chr4:39534611	39534611	NA	NA	NA	NA	1.26032634311564e-07	1.01951038194279e-07
Chr4:39534629	39534629	NA	NA	NA	NA	1.26032634311564e-07	1.01895290170803e-07
Chr4:39534635	39534635	NA	NA	NA	NA	1.26032634311564e-07	1.01895290170803e-07
Chr4:39534704	39534704	NA	NA	NA	NA	1.28870340950012e-07	1.04376341877304e-07
Chr4:39534711	39534711	NA	NA	NA	NA	1.2873049306207e-07	1.04319310232496e-07
Chr4:39534862	39534862	NA	NA	NA	NA	1.21392969426559e-07	9.75832435205524e-08
Chr4:39534893	39534893	NA	NA	NA	NA	1.21326958709358e-07	9.74764044618128e-08
Chr4:39535000	39535000	NA	NA	NA	NA	1.20997425939248e-07	9.73163582321147e-08
Chr4:39535100	39535100	NA	NA	NA	NA	1.20734423645119e-07	9.7050179839561e-08
Chr4:39535220	39535220	NA	NA	NA	NA	2.7319964173285e-06	1.29423172814952e-06
Chr4:39535249	39535249	NA	NA	NA	NA	2.40065694226297e-06	1.13010633128004e-06
Chr4:39536276	39536276	NA	NA	NA	NA	2.94223010120972e-08	3.89315180816068e-08
Chr4:39537019	39537019	NA	NA	NA	NA	2.23606419577294e-06	NA
Chr4:39538208	39538208	NA	NA	NA	NA	3.00049261260023e-06	NA
Chr4:39549317	39549317	NA	NA	NA	NA	2.23387158197408e-06	NA
Chr4:39551667	39551667	NA	NA	NA	NA	3.01154223789004e-08	3.94169886443613e-08
Chr4:39552113	39552113	NA	NA	1.17238903890546e-06	NA	4.36596585352623e-10	1.75636187301812e-10
Chr4:39552181	39552181	NA	NA	NA	NA	2.23935699330387e-06	NA
Chr4:39552377	39552377	NA	NA	NA	NA	2.2404556272344e-06	NA
Chr4:39552574	39552574	NA	NA	NA	NA	2.23606419577294e-06	NA
Chr4:39553322	39553322	NA	NA	NA	NA	2.23058653345539e-06	NA
Chr4:39553514	39553514	NA	NA	NA	NA	2.23058653345539e-06	NA
Chr4:39554166	39554166	NA	NA	NA	NA	2.23058653345539e-06	NA
Chr4:39554341	39554341	NA	NA	NA	NA	2.23058653345539e-06	NA
Chr4:39554656	39554656	NA	NA	NA	NA	2.23058653345539e-06	NA
Chr4:39554849	39554849	NA	NA	NA	NA	2.23058653345539e-06	NA
Chr4:39554886	39554886	NA	NA	NA	NA	2.23058653345539e-06	NA
Chr4:39554914	39554914	NA	NA	NA	NA	2.23058653345539e-06	NA
Chr4:39555193	39555193	NA	NA	NA	NA	2.23058653345539e-06	NA
Chr4:39555229	39555229	NA	NA	NA	NA	2.23058653345539e-06	NA
Chr4:39555429	39555429	NA	NA	NA	NA	2.23058653345539e-06	NA
Chr4:39555544	39555544	NA	NA	NA	NA	2.23058653345539e-06	NA
Chr4:39555555	39555555	NA	NA	NA	NA	2.23058653345539e-06	NA
Chr4:39555574	39555574	NA	NA	NA	NA	2.2404556272344e-06	NA
Chr4:39556045	39556045	NA	NA	NA	NA	2.23058653345539e-06	NA
Chr4:39556046	39556046	NA	NA	NA	NA	2.23058653345539e-06	NA
Chr4:39556047	39556047	NA	NA	NA	NA	2.23058653345539e-06	NA
Chr4:39556055	39556055	NA	NA	NA	NA	2.23058653345539e-06	NA
Chr4:39556298	39556298	NA	NA	NA	NA	2.23058653345539e-06	NA
Chr4:39556438	39556438	NA	NA	NA	NA	2.23058653345539e-06	NA
Chr4:39556465	39556465	NA	NA	NA	NA	1.85362573800483e-06	NA
Chr4:39556510	39556510	NA	NA	NA	NA	2.23058653345539e-06	NA
Chr4:39556575	39556575	NA	NA	NA	NA	2.23935699330387e-06	NA
Chr4:39556590	39556590	NA	NA	NA	NA	2.23058653345539e-06	NA
Chr4:39556615	39556615	NA	NA	NA	NA	2.2404556272344e-06	NA
Chr4:39556728	39556728	NA	NA	NA	NA	2.13626375413838e-06	NA
Chr4:39556755	39556755	NA	NA	NA	NA	2.23058653345539e-06	NA
Chr4:39557172	39557172	NA	NA	NA	NA	2.47695041405513e-06	NA
Chr4:39557341	39557341	NA	NA	NA	NA	2.47695041405513e-06	NA
Chr4:39558869	39558869	NA	NA	NA	NA	2.23168103364766e-06	NA
Chr4:39559547	39559547	NA	NA	NA	NA	2.23716127780609e-06	NA
Chr4:39559931	39559931	NA	NA	NA	NA	2.23058653345539e-06	NA
Chr4:39562469	39562469	NA	NA	NA	NA	1.26830979452744e-05	NA
Chr4:39563404	39563404	NA	NA	NA	NA	2.36336163792104e-06	NA
Chr4:39564134	39564134	NA	NA	NA	NA	2.23606419577294e-06	NA
Chr4:39565133	39565133	NA	NA	NA	NA	3.01667561566429e-08	3.9751352944182e-08
Chr4:39565696	39565696	NA	NA	NA	NA	7.65304415823362e-08	7.26984415370954e-08
Chr4:39566240	39566240	NA	NA	NA	NA	9.36533719300226e-08	9.0769621425537e-08
Chr4:39567175	39567175	NA	NA	NA	NA	3.38778897870347e-07	6.93591671982604e-08
Chr4:39567241	39567241	NA	NA	NA	NA	8.53986884093985e-08	8.22618413480655e-08
Chr4:39567915	39567915	NA	NA	NA	NA	3.50732656393086e-07	7.17798083388854e-08
Chr4:39568448	39568448	NA	NA	NA	NA	9.49459849938464e-08	9.20741866344295e-08
Chr4:39571017	39571017	NA	NA	NA	NA	8.53517298114471e-08	8.23978467067151e-08
Chr4:39571182	39571182	NA	NA	1.56844711073474e-06	NA	8.72412100565738e-10	3.59157424356498e-10
Chr4:39571298	39571298	NA	NA	NA	NA	8.47901738897954e-08	8.15850699842119e-08
Chr4:39572153	39572153	NA	NA	NA	NA	8.6771425976067e-08	8.30354237899806e-08
Chr4:39573597	39573597	NA	NA	NA	NA	8.68668813259647e-08	8.30811474265027e-08
Chr4:39575270	39575270	NA	NA	1.60791769156751e-06	NA	9.19337498127264e-10	3.73391433809135e-10
Chr4:39575653	39575653	NA	NA	NA	NA	3.2382812378522e-08	4.19102154366039e-08
Chr4:39575785	39575785	NA	NA	NA	NA	3.62142258536201e-07	7.40364044997036e-08
Chr4:39576552	39576552	NA	NA	NA	NA	8.66760722292599e-08	8.28527728831293e-08
Chr4:39576964	39576964	NA	NA	NA	NA	4.0698134998576e-07	8.33560018550125e-08
Chr4:39576969	39576969	NA	NA	NA	NA	4.07832630902774e-07	8.34937591699661e-08
Chr4:39577148	39577148	NA	NA	NA	NA	1.42000374586286e-07	1.20865855549661e-07
Chr4:39577346	39577346	NA	NA	NA	NA	3.1955671827321e-07	6.58393780112548e-08
Chr4:39577478	39577478	NA	NA	NA	NA	7.51094441099043e-06	8.13865424574036e-07
Chr4:39577499	39577499	NA	NA	NA	NA	1.036939501733e-07	9.26315679696678e-08
Chr4:39578596	39578596	NA	NA	NA	NA	8.81170944548373e-08	7.98066095529309e-08
Chr4:39579203	39579203	NA	NA	NA	NA	9.1119078715987e-08	8.55397144033764e-08
Chr4:39579748	39579748	NA	NA	NA	NA	8.38621910372014e-08	7.28593624001858e-08
Chr4:39580081	39580081	NA	NA	NA	NA	9.29879651079585e-08	8.68191409440991e-08
Chr4:39580162	39580162	NA	NA	NA	NA	9.48419433457534e-08	8.78270460410358e-08
Chr4:39580961	39580961	NA	NA	1.75546305827468e-06	NA	1.07872006395387e-09	4.17088555222007e-10
Chr4:39586083	39586083	NA	NA	NA	NA	3.94756415832413e-06	2.37379431434312e-06
Chr4:39586880	39586880	NA	NA	NA	NA	4.64390062951417e-06	2.02573459346621e-06
Chr4:39591268	39591268	NA	NA	NA	NA	2.2167369635915e-07	4.61326800860804e-08
Chr4:39591461	39591461	NA	NA	1.87666020562649e-06	NA	1.18241664787676e-09	4.50379444608912e-10
Chr4:39592444	39592444	NA	NA	NA	NA	2.23930942070831e-07	4.66788398087296e-08
Chr4:39593457	39593457	NA	NA	1.76330304360529e-06	NA	1.04249088208948e-09	3.77695890967674e-10
Chr4:39594818	39594818	NA	NA	1.76592384408481e-06	NA	1.0450852128593e-09	3.78177144959274e-10
Chr4:39598996	39598996	NA	NA	1.81464073498972e-06	NA	1.07071223782391e-09	3.87189129294443e-10
Chr4:39599685	39599685	NA	NA	3.40741192672629e-06	NA	1.50572464380687e-06	6.58393780112548e-08
Chr4:39599815	39599815	NA	NA	3.51078078114632e-06	NA	1.61512310409717e-06	7.00536633389339e-08
Chr4:39600497	39600497	NA	NA	3.43049490619088e-06	NA	1.50497483289783e-06	6.58393780112548e-08
Chr4:39600647	39600647	NA	NA	3.43049490619088e-06	NA	1.50497483289783e-06	6.58393780112548e-08
Chr4:39602404	39602404	NA	NA	2.36799293460733e-06	NA	9.57926476029226e-10	3.63533167646163e-10
Chr4:39604074	39604074	NA	NA	3.59459684019087e-06	NA	1.59439171795781e-06	6.90526481969768e-08
Chr4:39605615	39605615	NA	NA	3.68033028229797e-06	NA	1.86649134482775e-06	8.09582850976812e-08
Chr4:39606000	39606000	NA	NA	2.36307942007923e-07	NA	1.07990911203694e-08	6.66068008220839e-10
Chr4:39606146	39606146	NA	NA	NA	NA	NA	2.53445563052704e-06
Chr4:39606858	39606858	NA	NA	NA	NA	NA	2.59830473148496e-06
Chr4:39608794	39608794	NA	NA	3.83924766723056e-06	NA	1.5223116791835e-06	6.65365700959085e-08
Chr4:39609085	39609085	NA	NA	3.74096760359468e-06	NA	1.67389480348998e-06	7.30609988850286e-08
Chr4:39611706	39611706	NA	NA	NA	NA	NA	2.59197736678535e-06
Chr4:39611847	39611847	NA	NA	1.97839395960927e-06	NA	1.14563050645308e-09	4.08953834972694e-10
Chr4:39612439	39612439	NA	NA	3.67325876587966e-06	NA	1.56610874757397e-06	6.81409465703936e-08
Chr4:39615512	39615512	NA	NA	NA	NA	NA	3.2562410736721e-06
Chr4:39616185	39616185	NA	NA	7.33352468579437e-07	NA	3.25158573731026e-07	2.00731000960683e-09
Chr4:39616297	39616297	NA	NA	NA	NA	6.81810482505857e-06	2.01181561551022e-06
Chr4:39616826	39616826	NA	NA	NA	NA	NA	3.59286728315221e-06
Chr4:39617623	39617623	NA	NA	NA	NA	NA	3.60499096423479e-06
Chr4:39617626	39617626	NA	NA	NA	NA	NA	3.6644376943374e-06
Chr4:39617700	39617700	NA	NA	1.274281941938e-06	NA	3.98939645150802e-10	3.36319458386678e-11
Chr4:39618677	39618677	NA	NA	NA	NA	NA	3.64159788626188e-06
Chr4:39618797	39618797	NA	NA	1.13581047677782e-06	NA	3.68899819775543e-10	2.98775690867933e-11
Chr4:39619318	39619318	NA	NA	NA	NA	NA	3.73917055682648e-06
Chr4:39621757	39621757	NA	NA	NA	NA	NA	4.38985778960182e-06
Chr4:39622473	39622473	NA	NA	NA	NA	NA	4.16706850318227e-06
Chr4:39624342	39624342	NA	NA	NA	NA	NA	4.16706850318227e-06
Chr4:39624426	39624426	NA	NA	NA	NA	NA	4.16706850318227e-06
Chr4:39625491	39625491	NA	NA	NA	NA	NA	4.11358070617192e-06
Chr4:39625670	39625670	NA	NA	NA	NA	NA	4.19506476135798e-06
Chr4:39625753	39625753	NA	NA	NA	NA	NA	4.17704654309216e-06
Chr4:39625992	39625992	NA	NA	NA	NA	NA	4.79891646469319e-06
Chr4:39626243	39626243	NA	NA	2.72005622118942e-06	NA	1.24078689929695e-08	4.30816526322705e-10
Chr4:39626244	39626244	NA	NA	2.72005622118942e-06	NA	1.24150968039325e-08	4.31090064832962e-10
Chr4:39626435	39626435	NA	NA	NA	NA	NA	4.18504546197827e-06
Chr4:39626941	39626941	NA	NA	NA	NA	NA	4.33570109481977e-06
Chr4:39627106	39627106	NA	NA	NA	NA	NA	4.32742634686056e-06
Chr4:39627219	39627219	NA	NA	8.51600509866566e-07	NA	4.99364815575892e-07	2.89880072334192e-09
Chr4:39627248	39627248	NA	NA	NA	NA	NA	4.80576752406334e-06
Chr4:39627427	39627427	NA	NA	NA	NA	NA	6.00021999379339e-06
Chr4:39627541	39627541	NA	NA	NA	NA	NA	4.62183661680486e-06
Chr4:39627777	39627777	NA	NA	NA	NA	NA	3.44043346521986e-06
Chr4:39627807	39627807	NA	NA	NA	NA	NA	4.60645161831797e-06
Chr4:39627808	39627808	NA	NA	NA	NA	NA	4.62403848935389e-06
Chr4:39627844	39627844	NA	NA	NA	NA	NA	4.5649393332451e-06
Chr4:39627849	39627849	NA	NA	8.98288570746173e-07	NA	3.28599669453755e-07	1.88011121092678e-09
Chr4:39627935	39627935	NA	NA	NA	NA	NA	4.30474876888157e-06
Chr4:39627953	39627953	NA	NA	NA	NA	NA	4.47017761881888e-06
Chr4:39627975	39627975	NA	NA	NA	NA	NA	4.62844525053689e-06
Chr4:39628194	39628194	NA	NA	NA	NA	NA	4.53458099473609e-06
Chr4:39628284	39628284	NA	NA	NA	NA	NA	4.62844525053689e-06
Chr4:39628368	39628368	NA	NA	NA	NA	NA	4.83786323698703e-06
Chr4:39628486	39628486	NA	NA	NA	NA	NA	4.26788552105897e-06
Chr4:39628646	39628646	NA	NA	NA	NA	NA	4.49583306516332e-06
Chr4:39628761	39628761	NA	NA	NA	NA	NA	4.25769955183767e-06
Chr4:39628926	39628926	NA	NA	NA	NA	NA	4.18504546197827e-06
Chr4:39628970	39628970	NA	NA	NA	NA	NA	4.50441619580326e-06
Chr4:39629477	39629477	NA	NA	NA	NA	NA	4.45740257153343e-06
Chr4:39629562	39629562	NA	NA	NA	NA	NA	4.63727084949076e-06
Chr4:39629990	39629990	NA	NA	NA	NA	NA	4.45102817675576e-06
Chr4:39630310	39630310	NA	NA	NA	NA	NA	4.29447847702674e-06
Chr4:39630338	39630338	NA	NA	NA	NA	NA	4.44678343501747e-06
Chr4:39630353	39630353	NA	NA	NA	NA	NA	4.47657829422346e-06
Chr4:39630390	39630390	NA	NA	NA	NA	NA	4.67051069238543e-06
Chr4:39630780	39630780	NA	NA	NA	NA	NA	4.63947976773889e-06
Chr4:39630970	39630970	NA	NA	NA	NA	NA	5.05154637923358e-06
Chr4:39631013	39631013	NA	NA	NA	NA	NA	4.64832552791892e-06
Chr4:39631019	39631019	NA	NA	NA	NA	NA	4.65275446646456e-06
Chr4:39631114	39631114	NA	NA	1.38813246977608e-06	NA	5.36646956373413e-07	3.64637338303189e-09
Chr4:39631133	39631133	NA	NA	NA	NA	NA	4.6749598844079e-06
Chr4:39631150	39631150	NA	NA	NA	NA	NA	4.67718600317475e-06
Chr4:39631160	39631160	NA	NA	1.29423172814952e-06	NA	5.31396816728816e-07	3.50849498734902e-09
Chr4:39631197	39631197	NA	NA	NA	NA	NA	4.77614712290709e-06
Chr4:39631227	39631227	NA	NA	NA	NA	NA	5.42620704832983e-06
Chr4:39631264	39631264	NA	NA	NA	NA	NA	4.68164128842664e-06
Chr4:39631324	39631324	NA	NA	NA	NA	NA	4.50012266930425e-06
Chr4:39631380	39631380	NA	NA	NA	NA	NA	4.50441619580326e-06
Chr4:39631477	39631477	NA	NA	1.43822490221333e-06	NA	4.86875940583667e-10	4.00905555433189e-11
Chr4:39631563	39631563	NA	NA	NA	NA	NA	4.8539880116096e-06
Chr4:39631620	39631620	NA	NA	NA	NA	NA	4.67051069238543e-06
Chr4:39631654	39631654	NA	NA	NA	NA	NA	4.6838704557949e-06
Chr4:39631713	39631713	NA	NA	NA	NA	NA	4.80119911068394e-06
Chr4:39631750	39631750	NA	NA	NA	NA	NA	5.02524407011854e-06
Chr4:39631936	39631936	NA	NA	NA	NA	NA	4.69056406217258e-06
Chr4:39631937	39631937	NA	NA	NA	NA	NA	4.69726683424929e-06
Chr4:39632040	39632040	NA	NA	NA	NA	NA	4.52378569592416e-06
Chr4:39632063	39632063	NA	NA	NA	NA	NA	4.62403848935389e-06
Chr4:39632064	39632064	NA	NA	NA	NA	NA	4.62403848935389e-06
Chr4:39632223	39632223	NA	NA	NA	NA	NA	5.49854475752971e-06
Chr4:39632361	39632361	NA	NA	NA	NA	NA	4.74896054093164e-06
Chr4:39632383	39632383	NA	NA	NA	NA	NA	5.13611580821735e-06
Chr4:39632424	39632424	NA	NA	1.48856956314193e-06	NA	5.06992288447485e-10	4.12882498694158e-11
Chr4:39632993	39632993	NA	NA	NA	NA	NA	5.21462192825494e-06
Chr4:39633144	39633144	NA	NA	NA	NA	NA	4.58019144920659e-06
Chr4:39633180	39633180	NA	NA	1.41755803280663e-06	NA	4.90277089308444e-10	4.02518522912644e-11
Chr4:39633257	39633257	NA	NA	NA	NA	NA	4.70397878398122e-06
Chr4:39633322	39633322	NA	NA	NA	NA	NA	4.69726683424929e-06
Chr4:39633333	39633333	NA	NA	NA	NA	NA	4.69950313049627e-06
Chr4:39633357	39633357	NA	NA	NA	NA	NA	4.69503155774166e-06
Chr4:39633375	39633375	NA	NA	NA	NA	NA	4.69503155774166e-06
Chr4:39633572	39633572	NA	NA	NA	NA	NA	4.58019144920659e-06
Chr4:39634823	39634823	NA	NA	3.9192736819514e-06	NA	1.30902440716003e-08	5.02205936062654e-10
Chr4:39635788	39635788	NA	NA	NA	NA	NA	5.0157121628258e-06
Chr4:39636121	39636121	NA	NA	9.31717977916803e-07	NA	2.22740162683266e-07	1.71809566972738e-09
Chr4:39637126	39637126	NA	NA	3.92679874228435e-06	NA	1.31130986016394e-08	5.02523649027982e-10
Chr4:39637377	39637377	NA	NA	1.41755803280663e-06	NA	4.899669378917e-10	4.02249254564641e-11
Chr4:39638061	39638061	NA	NA	NA	NA	NA	4.58019144920659e-06
Chr4:39638935	39638935	NA	NA	NA	NA	NA	4.50012266930425e-06
Chr4:39639662	39639662	NA	NA	NA	NA	NA	4.61523702608358e-06
Chr4:39640888	39640888	NA	NA	1.41968266422265e-06	NA	4.91519612895419e-10	4.03057589033377e-11
Chr4:39640906	39640906	NA	NA	NA	NA	NA	4.58019144920659e-06
Chr4:39640982	39640982	NA	NA	NA	NA	NA	4.58019144920659e-06
Chr4:39641455	39641455	NA	NA	NA	NA	NA	4.58019144920659e-06
Chr4:39641513	39641513	NA	NA	NA	NA	NA	4.58019144920659e-06
Chr4:39642099	39642099	NA	NA	4.1037480588633e-06	NA	1.35626524804941e-08	5.15068686745329e-10
Chr4:39642335	39642335	NA	NA	NA	NA	NA	4.7966348585664e-06
Chr4:39642468	39642468	NA	NA	NA	NA	NA	4.7966348585664e-06
Chr4:39643289	39643289	NA	NA	1.01547056267244e-06	NA	2.51072598320956e-07	1.87321611744562e-09
Chr4:39643353	39643353	NA	NA	9.39307810428116e-07	NA	2.23453893736482e-07	1.72020579274245e-09
Chr4:39643791	39643791	NA	NA	9.39307810428116e-07	NA	2.23453893736482e-07	1.72020579274245e-09
Chr4:39645347	39645347	NA	NA	NA	NA	NA	4.78751882367665e-06
Chr4:39645852	39645852	NA	NA	NA	NA	NA	4.7966348585664e-06
Chr4:39646098	39646098	NA	NA	NA	NA	NA	4.60206492652664e-06
Chr4:39646241	39646241	NA	NA	9.63411771410474e-07	NA	2.29855271251428e-07	1.76186177119725e-09
Chr4:39648018	39648018	NA	NA	4.24347833693981e-06	NA	1.41497987199244e-08	5.34292700519524e-10
Chr4:39648896	39648896	NA	NA	4.19506476135798e-06	NA	1.40271705204899e-08	5.27585908457296e-10
Chr4:39649243	39649243	NA	NA	1.5544671331136e-06	NA	5.51425911489017e-10	4.41420327409115e-11
Chr4:39649597	39649597	NA	NA	NA	NA	NA	4.79207476409996e-06
Chr4:39649674	39649674	NA	NA	1.5544671331136e-06	NA	5.50382965975327e-10	4.41125611616721e-11
Chr4:39649742	39649742	NA	NA	1.36337906373486e-06	NA	4.99671282442738e-10	3.8589453824596e-11
Chr4:39650720	39650720	NA	NA	NA	NA	NA	4.79435429185238e-06
Chr4:39650734	39650734	NA	NA	1.57861887473732e-06	NA	5.60192479397813e-10	4.46460082460913e-11
Chr4:39651103	39651103	NA	NA	4.31710419743986e-06	NA	1.8609147580939e-08	7.14576335280684e-10
Chr4:39653738	39653738	NA	NA	NA	NA	NA	4.79891646469319e-06
Chr4:39654146	39654146	NA	NA	NA	NA	NA	5.49334729964571e-06
Chr4:39654249	39654249	NA	NA	1.5888540613717e-06	NA	5.71972925086599e-10	4.59153922322419e-11
Chr4:39655674	39655674	NA	NA	9.54182912521598e-07	NA	2.59335142668316e-07	1.99751664077452e-09
Chr4:39655873	39655873	NA	NA	NA	NA	NA	4.82178979302997e-06
Chr4:39656630	39656630	NA	NA	NA	NA	NA	4.80119911068394e-06
Chr4:39657114	39657114	NA	NA	NA	NA	NA	5.11909415564388e-06
Chr4:39657655	39657655	NA	NA	1.63611357664452e-06	NA	6.10318822433545e-10	4.95085976971279e-11
Chr4:39659039	39659039	NA	NA	1.00372933001481e-06	NA	2.40877367572513e-07	1.8504100167961e-09
Chr4:39659311	39659311	NA	NA	NA	NA	NA	4.8447675602017e-06
Chr4:39661082	39661082	NA	NA	1.64344043671652e-06	NA	5.89169579470139e-10	4.69061865799255e-11
Chr4:39665150	39665150	NA	NA	NA	NA	NA	4.8401636298885e-06
Chr4:39665443	39665443	NA	NA	1.03725319228579e-06	NA	2.51072598320956e-07	1.91613182821068e-09
Chr4:39665451	39665451	NA	NA	NA	NA	NA	4.83326559342119e-06
Chr4:39666772	39666772	NA	NA	NA	NA	NA	4.82637697685175e-06
Chr4:39667752	39667752	NA	NA	NA	NA	NA	4.83556389164937e-06
Chr4:39669544	39669544	NA	NA	NA	NA	NA	4.78296703369156e-06
Chr4:39669722	39669722	NA	NA	NA	NA	NA	4.79207476409996e-06
Chr4:39670080	39670080	NA	NA	5.0611435134604e-06	NA	1.72658525529003e-08	6.23519064304305e-10
Chr4:39672586	39672586	NA	NA	1.68555898312608e-06	NA	4.02250805222983e-10	3.16364884888396e-11
Chr4:39673673	39673673	NA	NA	1.84722494258135e-06	NA	6.82582952528181e-10	5.34475995742616e-11
Chr4:39677020	39677020	NA	NA	NA	NA	NA	4.83326559342119e-06
Chr4:39677618	39677618	NA	NA	NA	NA	NA	4.81720678675565e-06
Chr4:39678014	39678014	NA	NA	NA	NA	NA	5.64333442720891e-06
Chr4:39688492	39688492	NA	NA	NA	NA	NA	5.10696893167359e-06
Chr4:39688796	39688796	NA	NA	1.21986182851317e-06	NA	2.84072512200512e-07	2.17582075480892e-09
Chr4:39689690	39689690	NA	NA	NA	NA	NA	5.54815605700749e-06
Chr4:39689774	39689774	NA	NA	2.1562987449153e-06	NA	8.09912507176103e-10	6.31820376725081e-11
Chr4:39690330	39690330	NA	NA	NA	NA	NA	5.62204950650362e-06
Chr4:39691292	39691292	NA	NA	NA	NA	NA	5.02524407011854e-06
Chr4:39697594	39697594	NA	NA	NA	NA	NA	6.40869344351881e-06
Chr4:39698235	39698235	NA	NA	6.43282126733711e-06	NA	1.07091149930867e-07	3.28725483659465e-09
Chr4:39699450	39699450	NA	NA	NA	NA	NA	4.15910252701533e-06
Chr4:39700591	39700591	NA	NA	2.10499323453404e-06	NA	6.86881515745532e-10	5.35543565208088e-11
Chr4:39700613	39700613	NA	NA	NA	NA	1.13605079962689e-05	1.13865575656934e-05
Chr4:39700747	39700747	NA	NA	6.95028484378982e-06	NA	8.68191409440991e-08	2.8038003956845e-09
Chr4:39700807	39700807	NA	NA	NA	NA	NA	4.87711275652847e-06
Chr4:39701116	39701116	NA	NA	NA	NA	1.19907178831172e-05	1.16662129688757e-05
Chr4:39701261	39701261	NA	NA	NA	NA	NA	5.19242666421281e-06
Chr4:39701836	39701836	NA	NA	6.35173652699266e-06	NA	9.46860878623978e-08	2.85523630280405e-09
Chr4:39703173	39703173	NA	NA	4.57364885768902e-06	NA	4.38860051024628e-08	1.49429958414242e-09
Chr4:39707021	39707021	NA	NA	4.57364885768902e-06	NA	4.2551056366952e-08	1.46693782764092e-09
Chr4:39707981	39707981	NA	NA	NA	NA	NA	5.71034830868938e-06
Chr4:39709662	39709662	NA	NA	2.33575602200026e-06	NA	8.09406276958162e-10	6.32658421412083e-11
Chr4:39710731	39710731	NA	NA	3.3053696913028e-06	NA	1.97686010287377e-09	1.37118019177298e-10
Chr4:39711095	39711095	NA	NA	8.27852608367793e-06	NA	5.89170279249381e-08	2.50903959433101e-09
Chr4:39711734	39711734	NA	NA	2.38427121535991e-06	NA	3.6865639145228e-07	3.83998306406546e-09
Chr4:39712665	39712665	NA	NA	2.40771245605898e-06	NA	3.56861258878472e-07	3.57678724910493e-09
Chr4:39713642	39713642	NA	NA	2.42069932172543e-06	NA	4.01489685786727e-07	3.96901290830062e-09
Chr4:39716222	39716222	NA	NA	2.11328876561068e-06	NA	7.64608998582732e-10	5.7692771945755e-11
Chr4:39717079	39717079	NA	NA	NA	NA	NA	5.48037423135393e-06
Chr4:39717472	39717472	NA	NA	8.43374221373245e-06	NA	5.98751422544624e-08	2.56453227597578e-09
Chr4:39717888	39717888	NA	NA	NA	NA	NA	4.91433204549521e-06
Chr4:39719204	39719204	NA	NA	NA	NA	NA	8.47691207188843e-06
Chr4:39719402	39719402	NA	NA	NA	NA	NA	8.49266252136221e-06
Chr4:39719793	39719793	NA	NA	NA	NA	NA	8.488722287883e-06
Chr4:39721639	39721639	NA	NA	NA	NA	NA	8.07331217923509e-06
Chr4:39724221	39724221	NA	NA	NA	NA	NA	2.87367375347669e-06
Chr4:39724963	39724963	NA	NA	2.41951592318736e-06	NA	6.89906217420016e-10	5.44883669396881e-11
Chr4:39728052	39728052	NA	NA	NA	NA	1.97839395960927e-06	4.17504910456026e-06
Chr4:39728099	39728099	NA	NA	NA	NA	2.04779441451018e-06	4.27400831046191e-06
Chr4:39728591	39728591	NA	NA	NA	NA	2.91866747145598e-06	7.04525477343534e-06
Chr4:39729392	39729392	NA	NA	NA	NA	2.08029394541159e-06	4.71294234733568e-06
Chr4:39729642	39729642	NA	NA	NA	NA	1.74160797725895e-06	7.01564926712156e-06
Chr4:39729819	39729819	NA	NA	NA	NA	1.34711331811889e-06	4.01433872487195e-06
Chr4:39782526	39782526	NA	NA	3.67149292396683e-06	NA	4.3576238038301e-14	3.88429095478507e-13
Chr4:39783050	39783050	NA	NA	NA	NA	1.28752540098878e-05	9.10813442717036e-06
Chr4:39784065	39784065	NA	NA	NA	NA	1.28225740097209e-05	9.07028627829484e-06
Chr4:39784521	39784521	NA	NA	3.4255359604177e-06	NA	3.47363917722946e-14	2.72078077454603e-13
Chr4:39784667	39784667	NA	NA	2.68322848379029e-06	NA	2.07687937497754e-14	1.71023642189356e-13
Chr4:39784947	39784947	NA	NA	NA	NA	1.28284171674475e-05	9.07028627829484e-06
Chr4:39785119	39785119	NA	NA	NA	NA	NA	1.00584752506376e-05
Chr4:39785215	39785215	NA	NA	NA	NA	2.19799027399152e-06	3.2704315756386e-06
Chr4:39785312	39785312	NA	NA	2.68061633016813e-06	NA	2.07368945295031e-14	1.70516599480866e-13
Chr4:39786070	39786070	NA	NA	NA	NA	1.2694665413623e-05	8.79321584301953e-06
Chr4:39786126	39786126	NA	NA	2.37728169200838e-06	NA	1.77105776813276e-14	1.49834067243468e-13
Chr4:39787971	39787971	NA	NA	NA	NA	1.25507931529074e-05	8.647702872489e-06
Chr4:39788070	39788070	NA	NA	2.44448435839937e-06	NA	1.84343304291231e-14	1.55279555400008e-13
Chr4:39788452	39788452	NA	NA	2.46487795921432e-06	NA	1.88650393444847e-14	1.58545440236994e-13
Chr4:39789391	39789391	NA	NA	2.46006481638299e-06	NA	1.87059749271521e-14	1.57488396009031e-13
Chr4:39791640	39791640	NA	NA	NA	NA	9.75260175432193e-06	8.5321611528121e-06
Chr4:39792384	39792384	NA	NA	NA	NA	1.45337117889902e-06	2.3050699181508e-06
Chr4:39792929	39792929	NA	NA	NA	NA	NA	1.07373218062312e-05
Chr4:39793279	39793279	NA	NA	NA	NA	1.54444509344214e-06	2.43732538165459e-06
Chr4:39794616	39794616	NA	NA	NA	NA	NA	6.89195542991567e-06
Chr4:39795500	39795500	NA	NA	NA	NA	1.29517121735038e-05	8.31320972204617e-06
Chr4:39796277	39796277	NA	NA	3.62237859475618e-06	NA	2.30550819287856e-14	1.12187081173693e-13
Chr4:39796921	39796921	NA	NA	3.45206336135974e-06	NA	2.11553714650126e-14	1.083124536012e-13
Chr4:39797673	39797673	NA	NA	3.54476247323295e-06	NA	2.3664302953229e-14	1.1019182162252e-13
Chr4:39797741	39797741	NA	NA	3.51247241859686e-06	NA	2.39748263075755e-14	1.09207316599777e-13
Chr4:39798651	39798651	NA	NA	NA	NA	7.37890502172432e-06	3.90052147664844e-06
Chr4:39800051	39800051	NA	NA	3.60325661063293e-06	NA	2.29668021699815e-14	1.12103240680408e-13
Chr4:39801810	39801810	NA	NA	3.48046460943691e-06	NA	2.38647746916524e-14	1.08637021070706e-13
Chr4:39802774	39802774	NA	NA	NA	NA	1.65818892041154e-06	1.78349178825348e-06
Chr4:39803091	39803091	NA	NA	3.45705913866352e-06	NA	2.39014032179114e-14	1.083124536012e-13
Chr4:39803646	39803646	NA	NA	NA	NA	1.66313330111766e-06	1.78437458135248e-06
Chr4:39804741	39804741	NA	NA	NA	NA	NA	7.70247305080953e-06
Chr4:39805746	39805746	NA	NA	NA	NA	1.46209496034403e-06	1.72785805821573e-06
Chr4:39806368	39806368	NA	NA	NA	NA	NA	6.84050055376599e-06
Chr4:39806481	39806481	NA	NA	NA	NA	1.46136605901179e-06	1.72529159378542e-06
Chr4:39806607	39806607	NA	NA	NA	NA	9.80141551506076e-07	1.13124494978318e-06
Chr4:39807238	39807238	NA	NA	NA	NA	NA	7.02879254436062e-06
Chr4:39807811	39807811	NA	NA	3.52433579155834e-06	NA	2.27737558993024e-14	1.09944880394586e-13
Chr4:39807933	39807933	NA	NA	NA	NA	NA	8.41028369899764e-06
Chr4:39808247	39808247	NA	NA	3.49896118156387e-06	NA	2.30020740861329e-14	1.08637021070706e-13
Chr4:39808305	39808305	NA	NA	NA	NA	NA	7.05184998906209e-06
Chr4:39808782	39808782	NA	NA	3.50571055638466e-06	NA	2.30197300279975e-14	1.09044075351126e-13
Chr4:39810574	39810574	NA	NA	NA	NA	NA	7.18836088891037e-06
Chr4:39811276	39811276	NA	NA	3.58078271370435e-06	NA	2.37916832661824e-14	1.12354947141929e-13
Chr4:39811587	39811587	NA	NA	NA	NA	NA	7.15818021637206e-06
Chr4:39811612	39811612	NA	NA	3.53113210783704e-06	NA	2.35015139522248e-14	1.11185051169805e-13
Chr4:39811893	39811893	NA	NA	NA	NA	NA	7.47946918227071e-06
Chr4:39812082	39812082	NA	NA	NA	NA	1.51399631389325e-06	1.75546305827468e-06
Chr4:39812101	39812101	NA	NA	NA	NA	1.51701501585248e-06	1.75807265580125e-06
Chr4:39812571	39812571	NA	NA	3.54988685952623e-06	NA	2.32683179805125e-14	1.10935921717313e-13
Chr4:39814407	39814407	NA	NA	NA	NA	NA	7.19508421860618e-06
Chr4:39814927	39814927	NA	NA	NA	NA	1.51852653684585e-06	1.75894335010689e-06
Chr4:39815549	39815549	NA	NA	3.57561555562032e-06	NA	2.37552202032907e-14	1.11601489791472e-13
Chr4:39816521	39816521	NA	NA	NA	NA	4.68610064024721e-06	4.42350661772026e-06
Chr4:39817120	39817120	NA	NA	NA	NA	1.52990920534551e-06	1.78260941501818e-06
Chr4:39819172	39819172	NA	NA	3.61889464643178e-06	NA	2.40484713282944e-14	1.13621837780215e-13
Chr4:39819656	39819656	NA	NA	NA	NA	1.02737617875232e-05	5.2842565239675e-06
Chr4:39819669	39819669	NA	NA	NA	NA	1.00677452213838e-05	5.19242666421281e-06
Chr4:39819746	39819746	NA	NA	3.60846207377018e-06	NA	2.41778861209279e-14	1.14217849526802e-13
Chr4:39820590	39820590	NA	NA	3.64510279427123e-06	NA	2.64255236795295e-12	4.16305051535923e-12
Chr4:39820734	39820734	NA	NA	3.64510279427123e-06	NA	2.6406857445617e-12	4.16013524630383e-12
Chr4:39821441	39821441	NA	NA	3.62935614453937e-06	NA	2.89656499034554e-12	4.64973945268536e-12
Chr4:39821823	39821823	NA	NA	2.90876768784148e-06	NA	3.507984542999e-12	4.90672980713868e-12
Chr4:39824754	39824754	NA	NA	NA	NA	3.90515802477629e-07	4.04860644776483e-07
Chr4:39824755	39824755	NA	NA	3.00923274458076e-06	NA	3.50059575721575e-12	4.80834643581985e-12
Chr4:39825174	39825174	NA	NA	3.63634658406491e-06	NA	2.43266280101428e-14	1.1619789694579e-13
Chr4:39826785	39826785	NA	NA	3.63634658406491e-06	NA	2.43639539495886e-14	1.1619789694579e-13
Chr4:39827218	39827218	NA	NA	3.03707131400612e-06	NA	3.61051089372931e-12	5.03863880830895e-12
Chr4:39827306	39827306	NA	NA	3.02825359467126e-06	NA	3.5802027427284e-12	4.93766199461942e-12
Chr4:39828835	39828835	NA	NA	3.0533011693748e-06	NA	3.57266478222192e-12	4.8454344181897e-12
Chr4:39829702	39829702	NA	NA	3.67325876587966e-06	NA	2.49497641997624e-14	1.17595185171941e-13
Chr4:39829731	39829731	NA	NA	3.03559998494782e-06	NA	3.59027762768757e-12	4.90672980713868e-12
Chr4:39831417	39831417	NA	NA	NA	NA	2.56733789692153e-07	4.84810131314761e-07
Chr4:39831914	39831914	NA	NA	3.64159788626188e-06	NA	2.44387749733162e-14	1.19186885163645e-13
Chr4:39832028	39832028	NA	NA	NA	NA	4.06768797898957e-07	4.28339751095242e-07
Chr4:39832830	39832830	NA	NA	5.45193668386124e-06	NA	5.14163976285547e-12	7.53050635243271e-12
Chr4:39834182	39834182	NA	NA	NA	NA	1.30446510976929e-08	6.63892007947647e-08
Chr4:39834453	39834453	NA	NA	4.72641838663141e-06	NA	2.67506339455357e-14	1.36518680696477e-13
Chr4:39836836	39836836	NA	NA	NA	NA	2.56597577158674e-07	4.86827919361883e-07
Chr4:39840112	39840112	NA	NA	3.66091495732721e-06	NA	2.51224190083543e-14	1.21523463790251e-13
Chr4:39843769	39843769	NA	NA	NA	NA	2.70570334178794e-07	4.67495335942948e-07
Chr4:39847319	39847319	NA	NA	NA	NA	2.85729819748741e-07	4.83804265582323e-07
Chr4:39849144	39849144	NA	NA	2.78567545527153e-06	NA	1.51433184708812e-14	6.06259739719955e-14
Chr4:39850762	39850762	NA	NA	NA	NA	4.25445483233959e-07	3.75087035954662e-07
Chr4:39853448	39853448	NA	NA	1.64262478576929e-06	NA	4.03437813051267e-15	1.46032838671317e-14
Chr4:39855510	39855510	NA	NA	1.6111162727061e-06	NA	6.75287329317553e-15	2.08968742271893e-14
Chr4:39856256	39856256	NA	NA	1.6159256194539e-06	NA	6.43309816881854e-15	2.07368945295031e-14
Chr4:39858111	39858111	NA	NA	1.58490992142856e-06	NA	6.49380377763409e-15	2.02797380279278e-14
Chr4:39858190	39858190	NA	NA	1.78437458135248e-06	NA	6.20552654554961e-15	2.36280320022557e-14
Chr4:39859808	39859808	NA	NA	1.77205361611377e-06	NA	6.21525403521066e-15	2.33577380350099e-14
Chr4:39861920	39861920	NA	NA	1.76330304360529e-06	NA	6.22012340906314e-15	2.32326443539879e-14
Chr4:39866410	39866410	NA	NA	1.74333409561771e-06	NA	6.22499653939545e-15	2.30904872517119e-14
Chr4:39867669	39867669	NA	NA	NA	NA	4.62899538549881e-07	4.63863437270488e-07
Chr4:39868882	39868882	NA	NA	4.40665142056225e-06	NA	1.00870342458445e-09	1.14882516887108e-10
Chr4:39876252	39876252	NA	NA	NA	NA	1.1041604661249e-08	2.68167074644433e-08
Chr4:39877261	39877261	NA	NA	NA	NA	4.11254974052073e-07	4.13839905610567e-07
Chr4:39879988	39879988	NA	NA	4.51516719480076e-06	NA	1.39118019806796e-09	1.54358321884368e-10
Chr4:39882773	39882773	NA	NA	4.50656443100485e-06	NA	1.46152439698671e-09	1.62485284763382e-10
Chr4:39885393	39885393	NA	NA	NA	NA	1.15830994426055e-08	2.40204317794516e-08
Chr4:39885551	39885551	NA	NA	4.4680460101744e-06	NA	1.57552356598981e-09	1.7529507878362e-10
Chr4:39889039	39889039	NA	NA	NA	NA	3.69623843087256e-07	8.70430591393661e-07
Chr4:39889884	39889884	NA	NA	3.39101538752637e-06	NA	9.21632412638061e-10	9.53680848436029e-11
Chr4:39893227	39893227	NA	NA	3.11151670601005e-06	NA	6.63562108234032e-10	6.84076113806246e-11
Chr4:39898694	39898694	NA	NA	NA	NA	2.62239954448166e-07	6.15297439832053e-07
Chr4:39902824	39902824	NA	NA	3.8911776657332e-06	NA	1.09831424756657e-09	1.08736376246213e-10
Chr4:39918999	39918999	NA	NA	1.02994280058366e-06	NA	2.25086350776808e-15	8.27311964479026e-15
Chr4:39919283	39919283	NA	NA	8.55508925518069e-07	NA	1.92105964701041e-15	6.49888796504648e-15
Chr4:39925868	39925868	NA	NA	2.21423078122063e-06	NA	8.2056614753982e-09	1.63119334666435e-10
Chr4:39931262	39931262	NA	NA	1.58569799541356e-06	NA	3.30914205974678e-15	1.49226798466864e-14
Chr4:39933302	39933302	NA	NA	2.08541655556121e-06	NA	4.41693736962199e-15	2.2000511711596e-14
Chr4:39944320	39944320	NA	NA	2.1268360367235e-06	NA	8.47075268908709e-09	1.55364655328969e-10
Chr4:39952005	39952005	NA	NA	1.29034717147344e-06	NA	5.59133350709908e-10	5.73108961415975e-11
Chr4:39952941	39952941	NA	NA	4.89361550675425e-07	NA	1.77379290762038e-15	7.67014134662036e-15
Chr4:39953113	39953113	NA	NA	4.7287179686602e-07	NA	1.74431041168042e-15	7.51601118600147e-15
Chr4:39955240	39955240	NA	NA	1.25777834459235e-06	NA	5.51078048802139e-10	5.66297430934886e-11
Chr4:39955976	39955976	NA	NA	1.29228804531388e-06	NA	4.90587432401718e-10	5.26710534793803e-11
Chr4:39956645	39956645	NA	NA	4.71644659892549e-07	NA	1.74291859158769e-15	7.47503829262201e-15
Chr4:39961313	39961313	NA	NA	1.27109207493733e-06	NA	6.04201714431958e-10	6.05167440545441e-11
Chr4:39962803	39962803	NA	NA	1.24210360123057e-06	NA	5.53517593547186e-10	5.58821960318677e-11
Chr4:39963241	39963241	NA	NA	1.24210360123057e-06	NA	5.53517593547186e-10	5.59193429577277e-11
Chr4:39964286	39964286	NA	NA	1.27811995122363e-06	NA	4.80750955130767e-10	5.09130978597072e-11
Chr4:39966921	39966921	NA	NA	1.2223140783581e-06	NA	5.524707861873e-10	5.52176658072152e-11
Chr4:39967985	39967985	NA	NA	1.21863747984527e-06	NA	5.51078048802139e-10	5.49613311691758e-11
Chr4:39969056	39969056	NA	NA	1.2334080366277e-06	NA	4.51236957106221e-10	4.74726723504257e-11
Chr4:39970060	39970060	NA	NA	1.34039117265829e-06	NA	3.80834765837718e-10	4.3295131526237e-11
Chr4:39970281	39970281	NA	NA	4.50777985914207e-07	NA	1.48783955409751e-15	6.39794497970496e-15
Chr4:39971977	39971977	NA	NA	1.31645766463446e-06	NA	8.7787348096576e-10	7.81742736800287e-11
Chr4:39972798	39972798	NA	NA	1.15599404665233e-06	NA	5.63026406289508e-10	5.36613221325903e-11
Chr4:39974388	39974388	NA	NA	4.14488584756088e-07	NA	1.7401382332438e-15	6.60656589476208e-15
Chr4:39975678	39975678	NA	NA	1.17179966892405e-06	NA	6.48311151357378e-10	5.95607109546776e-11
Chr4:39977128	39977128	NA	NA	1.13809988645258e-06	NA	6.93814225423553e-10	5.95211986258385e-11
Chr4:39979015	39979015	NA	NA	1.17474937330683e-06	NA	6.57750737421289e-10	6.02363606717095e-11
Chr4:39986141	39986141	NA	NA	1.00525334835742e-06	NA	5.97391489425694e-10	5.21826480504849e-11
Chr4:39988629	39988629	NA	NA	1.08929355764964e-06	NA	5.98144465240181e-10	5.5034450574639e-11
Chr4:39996605	39996605	NA	NA	1.13924625643773e-06	NA	6.2982696939109e-10	5.77310961899076e-11
Chr4:39996938	39996938	NA	NA	1.12556287949251e-06	NA	5.82157810811406e-10	5.3199309275182e-11
Chr4:39999005	39999005	NA	NA	6.26159326219852e-07	NA	6.4101213373114e-16	4.21308604793185e-15
Chr4:40004318	40004318	NA	NA	1.08984292775375e-06	NA	5.83259491470634e-10	5.40553210710676e-11
Chr4:40007079	40007079	NA	NA	1.06484597093854e-06	NA	5.46920369409908e-10	5.1595540103024e-11
Chr4:40008343	40008343	NA	NA	3.92974805858441e-07	NA	1.69218339334573e-15	6.62209117231375e-15
Chr4:40011332	40011332	NA	NA	1.13523881741942e-06	NA	7.15024604824803e-10	6.54399861640017e-11
Chr4:40011572	40011572	NA	NA	4.96523582143362e-07	NA	6.32606223847256e-10	3.10879715563151e-11
Chr4:40017634	40017634	NA	NA	1.16357837331768e-06	NA	9.10781116347686e-10	7.91601939524609e-11
Chr4:40021878	40021878	NA	NA	2.36451864581258e-06	NA	4.42414742392474e-09	3.58699823342119e-10
Chr4:40022109	40022109	NA	NA	2.28035309892354e-06	NA	3.7963656332921e-09	3.10895315039625e-10
Chr4:40032632	40032632	NA	NA	1.49898926067138e-06	NA	1.92435812960712e-09	1.48549374137681e-10
Chr4:40034072	40034072	NA	NA	5.52413733782658e-07	NA	8.27957280307386e-15	2.25996454110994e-14
Chr4:40038813	40038813	NA	NA	4.83051187974758e-07	NA	8.3054350309152e-15	2.18322204653587e-14
Chr4:40039412	40039412	NA	NA	1.3525143763442e-06	NA	2.16787066863353e-09	1.58834394398668e-10
Chr4:40041519	40041519	NA	NA	4.82800413533363e-07	NA	8.29249399056082e-15	2.17987145523164e-14
Chr4:40045536	40045536	NA	NA	1.27619955820588e-06	NA	2.46518959986476e-09	1.77236624587138e-10
Chr4:40045604	40045604	NA	NA	9.56983098261659e-06	NA	1.21009128911375e-08	7.53675301875305e-10
Chr4:40047212	40047212	NA	NA	4.7042059591131e-07	NA	9.38584163770976e-15	2.30550819287856e-14
Chr4:40048310	40048310	NA	NA	4.78307894940697e-07	NA	9.57020145786358e-15	2.42707445815336e-14
Chr4:40055837	40055837	NA	NA	1.15832260287086e-06	NA	1.91378775865581e-09	1.35254241598208e-10
Chr4:40059267	40059267	NA	NA	NA	NA	7.648807143009e-06	NA
Chr4:40059408	40059408	NA	NA	4.07194009277545e-07	NA	8.17054004649086e-15	2.05623087589508e-14
Chr4:40060558	40060558	NA	NA	4.05707643721923e-07	NA	8.22808598319594e-15	2.05623087589508e-14
Chr4:40060602	40060602	NA	NA	NA	NA	6.40568356299826e-06	NA
Chr4:40061344	40061344	NA	NA	NA	NA	4.92601877467681e-06	NA
Chr4:40066109	40066109	NA	NA	3.9565559263246e-07	NA	8.94358278345445e-15	2.13841360451552e-14
Chr4:40067183	40067183	NA	NA	NA	NA	9.65857469859574e-06	NA
Chr4:40067282	40067282	NA	NA	NA	NA	6.86296666685973e-06	NA
Chr4:40067536	40067536	NA	NA	NA	NA	7.16487653725149e-06	NA
Chr4:40067978	40067978	NA	NA	NA	NA	6.75133785085449e-06	NA
Chr4:40068350	40068350	NA	NA	NA	NA	6.63833336453111e-06	NA
Chr4:40068666	40068666	NA	NA	NA	NA	7.00252950736459e-06	NA
Chr4:40068699	40068699	NA	NA	NA	NA	7.00252950736459e-06	NA
Chr4:40069001	40069001	NA	NA	NA	NA	7.0255045180961e-06	NA
Chr4:40069221	40069221	NA	NA	NA	NA	5.98892372047668e-06	NA
Chr4:40069268	40069268	NA	NA	NA	NA	1.32774294246155e-07	2.40365467130716e-07
Chr4:40069373	40069373	NA	NA	3.39135281688742e-07	NA	9.69005786789884e-15	2.16651961780469e-14
Chr4:40069378	40069378	NA	NA	3.39135281688742e-07	NA	9.69005786789884e-15	2.16651961780469e-14
Chr4:40070016	40070016	NA	NA	NA	NA	5.92995154359125e-06	NA
Chr4:40070220	40070220	NA	NA	3.70874713043577e-06	NA	1.36824186611298e-13	2.16932231368818e-13
Chr4:40070348	40070348	NA	NA	3.36117523139281e-07	NA	9.54789142494898e-15	2.17151709929642e-14
Chr4:40070410	40070410	NA	NA	3.36648177702861e-07	NA	9.54046613161595e-15	2.15324826532258e-14
Chr4:40070468	40070468	NA	NA	3.38422875722877e-07	NA	9.8419581723063e-15	2.21700793650903e-14
Chr4:40070700	40070700	NA	NA	3.39849135752306e-07	NA	1.00195429960786e-14	2.24785481121445e-14
Chr4:40070713	40070713	NA	NA	3.39849135752306e-07	NA	9.82666326179863e-15	2.2221199981607e-14
Chr4:40070758	40070758	NA	NA	3.39135281688742e-07	NA	9.83430778980474e-15	2.22041469009801e-14
Chr4:40070847	40070847	NA	NA	3.95448753082239e-07	NA	9.4077788512455e-15	2.24958085519573e-14
Chr4:40070970	40070970	NA	NA	3.73019773385108e-06	NA	1.35404218674872e-13	2.15493645000423e-13
Chr4:40071131	40071131	NA	NA	3.2618723141752e-07	NA	8.97148575103173e-15	2.04048500955305e-14
Chr4:40071172	40071172	NA	NA	3.28081272254732e-07	NA	9.07688727415774e-15	2.05465092380995e-14
Chr4:40071282	40071282	NA	NA	3.28426782553628e-07	NA	9.09811340514287e-15	2.05623087589508e-14
Chr4:40071351	40071351	NA	NA	3.31377842318354e-07	NA	9.04161868018706e-15	2.04205424136852e-14
Chr4:40071358	40071358	NA	NA	3.31377842318354e-07	NA	9.04161868018706e-15	2.04205424136852e-14
Chr4:40071664	40071664	NA	NA	3.26530815189082e-07	NA	9.21214743177029e-15	2.0578120235573e-14
Chr4:40072475	40072475	NA	NA	3.16373811735754e-07	NA	9.69759776547556e-15	2.08808217583466e-14
Chr4:40072491	40072491	NA	NA	3.15874054874903e-07	NA	9.68252374163534e-15	2.08647814244326e-14
Chr4:40072519	40072519	NA	NA	3.16207141322369e-07	NA	9.68252374163534e-15	2.08647814244326e-14
Chr4:40072617	40072617	NA	NA	3.14048128286205e-07	NA	9.6524448628495e-15	2.07528381081636e-14
Chr4:40072621	40072621	NA	NA	3.13882641398753e-07	NA	9.6524448628495e-15	2.07687937497754e-14
Chr4:40073016	40073016	NA	NA	3.07980889692735e-07	NA	9.29859526541582e-15	1.99856145174174e-14
Chr4:40073029	40073029	NA	NA	3.07980889692735e-07	NA	9.29136087914255e-15	1.99702511653213e-14
Chr4:40073048	40073048	NA	NA	3.07980889692735e-07	NA	9.29859526541582e-15	1.99856145174174e-14
Chr4:40073099	40073099	NA	NA	2.7432198415708e-07	NA	8.7098314721894e-15	1.8349357298834e-14
Chr4:40073142	40073142	NA	NA	3.07493944411715e-07	NA	9.2841320340613e-15	1.99548994357268e-14
Chr4:40073143	40073143	NA	NA	3.07493944411715e-07	NA	9.2841320340613e-15	1.99548994357268e-14
Chr4:40073159	40073159	NA	NA	3.07493944411715e-07	NA	9.2841320340613e-15	1.99548994357268e-14
Chr4:40073268	40073268	NA	NA	3.07331794638072e-07	NA	9.44445309863842e-15	2.01553809546426e-14
Chr4:40073316	40073316	NA	NA	3.07331794638072e-07	NA	9.43710700693015e-15	2.01553809546426e-14
Chr4:40073383	40073383	NA	NA	3.07331794638072e-07	NA	9.43710700693015e-15	2.01553809546426e-14
Chr4:40073429	40073429	NA	NA	3.07331794638072e-07	NA	9.42976654057291e-15	2.01398891825896e-14
Chr4:40073664	40073664	NA	NA	3.08305933585592e-07	NA	9.41510246696347e-15	2.00934841397203e-14
Chr4:40073818	40073818	NA	NA	3.07493944411715e-07	NA	9.4224316953288e-15	2.01089407838408e-14
Chr4:40073985	40073985	NA	NA	3.05876158484004e-07	NA	9.4591621750735e-15	2.01863996877161e-14
Chr4:40073988	40073988	NA	NA	3.05876158484004e-07	NA	9.4591621750735e-15	2.01863996877161e-14
Chr4:40074180	40074180	NA	NA	3.03785323995926e-07	NA	9.06276361332879e-15	1.95297348132086e-14
Chr4:40074371	40074371	NA	NA	3.04748603357625e-07	NA	9.53304652329112e-15	2.07687937497754e-14
Chr4:40074434	40074434	NA	NA	3.01867580913542e-07	NA	9.07688727415774e-15	1.95447645999841e-14
Chr4:40074477	40074477	NA	NA	3.02186390630854e-07	NA	9.06276361332879e-15	1.95147164007543e-14
Chr4:40074688	40074688	NA	NA	3.01708297914932e-07	NA	9.06276361332879e-15	1.95297348132086e-14
Chr4:40074707	40074707	NA	NA	2.97909770666846e-07	NA	8.77111488554202e-15	1.91429280935783e-14
Chr4:40074762	40074762	NA	NA	2.91681327966776e-07	NA	8.9296633569801e-15	1.94397946572629e-14
Chr4:40074765	40074765	NA	NA	2.98067116132654e-07	NA	8.77795030320194e-15	1.91429280935783e-14
Chr4:40074825	40074825	NA	NA	2.89072502653849e-07	NA	8.18967785960894e-15	1.82929228195518e-14
Chr4:40074833	40074833	NA	NA	2.89072502653849e-07	NA	8.19606693291116e-15	1.83070154047085e-14
Chr4:40074839	40074839	NA	NA	2.89225336952045e-07	NA	8.19606693291116e-15	1.83070154047085e-14
Chr4:40074856	40074856	NA	NA	2.89225336952045e-07	NA	8.26022818043669e-15	1.84059631122953e-14
Chr4:40075060	40075060	NA	NA	2.89225336952045e-07	NA	8.26022818043669e-15	1.84059631122953e-14
Chr4:40075724	40075724	NA	NA	2.89225336952045e-07	NA	8.26022818043669e-15	1.84059631122953e-14
Chr4:40075844	40075844	NA	NA	2.89225336952045e-07	NA	8.26022818043669e-15	1.84059631122953e-14
Chr4:40075896	40075896	NA	NA	2.89225336952045e-07	NA	8.26022818043669e-15	1.84059631122953e-14
Chr4:40076018	40076018	NA	NA	NA	NA	4.5363189187202e-08	1.01783882660843e-07
Chr4:40076570	40076570	NA	NA	2.87396466353717e-07	NA	8.25378986689246e-15	1.84059631122953e-14
Chr4:40076628	40076628	NA	NA	2.87396466353717e-07	NA	8.24735649412515e-15	1.83917955684046e-14
Chr4:40076669	40076669	NA	NA	2.87396466353717e-07	NA	8.24735649412515e-15	1.83917955684046e-14
Chr4:40076680	40076680	NA	NA	2.87244565784849e-07	NA	8.24092805840443e-15	1.83776387568596e-14
Chr4:40076823	40076823	NA	NA	2.5878538152608e-07	NA	8.33137679030313e-15	1.86915801467837e-14
Chr4:40076895	40076895	NA	NA	2.65457486567315e-07	NA	8.31839595414515e-15	1.85482305932819e-14
Chr4:40076971	40076971	NA	NA	2.67576392063807e-07	NA	8.3508854471305e-15	1.86054401141529e-14
Chr4:40076982	40076982	NA	NA	2.67434624750205e-07	NA	8.3508854471305e-15	1.86054401141529e-14
Chr4:40077182	40077182	NA	NA	2.58099763612047e-07	NA	8.31839595414515e-15	1.86771962680115e-14
Chr4:40077413	40077413	NA	NA	2.58236746623253e-07	NA	8.33787468513387e-15	1.87059749271521e-14
Chr4:40078002	40078002	NA	NA	2.57552533385196e-07	NA	8.33137679030313e-15	1.87059749271521e-14
Chr4:40079038	40079038	NA	NA	NA	NA	6.51780823896256e-07	4.33055291300072e-07
Chr4:40079072	40079072	NA	NA	2.46447265603486e-07	NA	7.90718902678017e-15	1.82647696707986e-14
Chr4:40079113	40079113	NA	NA	2.46840473795666e-07	NA	7.89485916583744e-15	1.78063520871035e-14
Chr4:40079163	40079163	NA	NA	2.4828743090225e-07	NA	7.9629084294229e-15	1.80133026383975e-14
Chr4:40079480	40079480	NA	NA	2.51606518651059e-07	NA	7.90102172826158e-15	1.74800883402442e-14
Chr4:40079733	40079733	NA	NA	2.44880477475555e-07	NA	7.98156733048059e-15	1.85625167223143e-14
Chr4:40080022	40080022	NA	NA	2.46709337080509e-07	NA	7.87025620556094e-15	1.77789360795801e-14
Chr4:40080038	40080038	NA	NA	2.46840473795666e-07	NA	7.55720518579505e-15	1.65107020867884e-14
Chr4:40080043	40080043	NA	NA	2.46840473795666e-07	NA	7.55720518579505e-15	1.65107020867884e-14
Chr4:40080201	40080201	NA	NA	2.46709337080509e-07	NA	7.87025620556094e-15	1.77789360795801e-14
Chr4:40080302	40080302	NA	NA	2.54292620945689e-07	NA	8.39658071998701e-15	1.92907993913742e-14
Chr4:40080322	40080322	NA	NA	2.51873890109892e-07	NA	8.14509144012264e-15	1.84059631122953e-14
Chr4:40081019	40081019	NA	NA	2.40493343585306e-07	NA	7.25075471424032e-15	1.48766343894865e-14
Chr4:40081283	40081283	NA	NA	2.50273770234767e-07	NA	7.97534291875704e-15	1.78063520871035e-14
Chr4:40081401	40081401	NA	NA	2.52409456971007e-07	NA	8.20885980513786e-15	1.8619769606604e-14
Chr4:40081443	40081443	NA	NA	2.50806048908107e-07	NA	7.7665330791816e-15	1.77515616162753e-14
