# Supplementary material for: Fine mapping QTL for female fertility on BTA04 and BTA13 in dairy cattle using HD SNP and sequence data
Source: BMC Genomics. 2014 Sep 13;15(1):790. doi: 10.1186/1471-2164-15-790 (PMC4169824; doi:10.1186/1471-2164-15-790)
Supplement: Supplementary file 4 — Additional file 4: Results of the single-marker analysis of BTA13 in the Danish Holstein breed for the length in days of the interval from calving to first insemination (ICF) using sequence data. Only region-wide significant P-values are presented. (TXT 91 KB) [file 12864_2013_6460_MOESM4_ESM.txt]

Marker_name	Position	ICF
Chr13:33201457	33201457	3.76802289801811e-06
Chr13:33201545	33201545	1.04453104609915e-05
Chr13:33201854	33201854	1.0493446392e-05
Chr13:33201873	33201873	1.04886232794252e-05
Chr13:33202230	33202230	1.14913273881883e-05
Chr13:33202307	33202307	1.10320597129071e-05
Chr13:33202324	33202324	1.04357086212918e-05
Chr13:33202361	33202361	1.04838022846405e-05
Chr13:33202391	33202391	1.05660478165427e-05
Chr13:33202392	33202392	1.05563399765056e-05
Chr13:33203311	33203311	1.16076372970569e-05
Chr13:33203574	33203574	1.20071672924204e-05
Chr13:33203585	33203585	1.20897380313465e-05
Chr13:33203629	33203629	1.04501145451929e-05
Chr13:33203732	33203732	1.20731806352409e-05
Chr13:33203919	33203919	1.16662129688757e-05
Chr13:33204404	33204404	7.95771163711357e-06
Chr13:33204541	33204541	8.03584733977e-06
Chr13:33204715	33204715	8.19051762608802e-06
Chr13:33204944	33204944	1.18816037484745e-05
Chr13:33205157	33205157	1.15334925403077e-05
Chr13:33205293	33205293	1.9609168183942e-06
Chr13:33205344	33205344	1.18924723526973e-05
Chr13:33205466	33205466	1.19961986274471e-05
Chr13:33205484	33205484	1.20071672924204e-05
Chr13:33205811	33205811	1.86188666313e-06
Chr13:33205897	33205897	1.09162544089727e-05
Chr13:33205904	33205904	1.04165302320968e-05
Chr13:33205908	33205908	1.73816066849201e-06
Chr13:33206559	33206559	1.16662129688757e-05
Chr13:33207088	33207088	1.19033504490943e-05
Chr13:33207720	33207720	1.18816037484745e-05
Chr13:33208120	33208120	1.18924723526973e-05
Chr13:33208430	33208430	1.07620049472768e-05
Chr13:33208810	33208810	1.15546304798219e-05
Chr13:33209484	33209484	1.11643828811898e-05
Chr13:33209560	33209560	1.11848743476517e-05
Chr13:33209776	33209776	1.05272675523433e-05
Chr13:33209881	33209881	1.08862358241243e-05
Chr13:33209927	33209927	1.06979412230609e-05
Chr13:33210062	33210062	9.38599882211045e-06
Chr13:33210073	33210073	9.37299791273872e-06
Chr13:33210112	33210112	1.03639631218118e-05
Chr13:33210222	33210222	1.14493094644484e-05
Chr13:33210288	33210288	1.14074382814208e-05
Chr13:33210935	33210935	1.14703000532858e-05
Chr13:33210940	33210940	1.14965899706336e-05
Chr13:33210980	33210980	1.14703000532858e-05
Chr13:33211386	33211386	1.13865575656934e-05
Chr13:33211582	33211582	1.04693519982051e-05
Chr13:33211707	33211707	1.13709209872974e-05
Chr13:33211953	33211953	1.05369498514999e-05
Chr13:33212117	33212117	1.14074382814208e-05
Chr13:33212165	33212165	1.13553049162896e-05
Chr13:33212218	33212218	1.12878716277569e-05
Chr13:33212237	33212237	1.12878716277569e-05
Chr13:33212305	33212305	1.12878716277569e-05
Chr13:33212432	33212432	1.12878716277569e-05
Chr13:33212473	33212473	1.1350104112074e-05
Chr13:33212570	33212570	1.12878716277569e-05
Chr13:33212792	33212792	1.09815661331825e-05
Chr13:33212875	33212875	6.60106912827708e-06
Chr13:33213320	33213320	1.23971597787361e-05
Chr13:33213543	33213543	1.06489094861253e-05
Chr13:33213690	33213690	1.0976528933266e-05
Chr13:33213745	33213745	1.11746241285477e-05
Chr13:33214336	33214336	1.03496706803163e-05
Chr13:33214721	33214721	1.08762471623044e-05
Chr13:33214768	33214768	1.10472509763602e-05
Chr13:33215284	33215284	1.06832091041169e-05
Chr13:33215336	33215336	9.73911596702401e-06
Chr13:33215490	33215490	1.08314064149879e-05
Chr13:33215926	33215926	9.89300379999541e-06
Chr13:33215985	33215985	9.68088319785819e-06
Chr13:33215986	33215986	9.68088319785819e-06
Chr13:33217209	33217209	1.2340715443629e-05
Chr13:33217381	33217381	1.09513760185723e-05
Chr13:33220906	33220906	4.60645161831797e-06
Chr13:33220917	33220917	1.13761309002366e-05
Chr13:33220961	33220961	1.13761309002366e-05
Chr13:33221115	33221115	1.13657133529565e-05
Chr13:33221293	33221293	9.64076327825052e-06
Chr13:33221336	33221336	8.96178979138856e-06
Chr13:33221346	33221346	8.99920511324899e-06
Chr13:33221367	33221367	8.99504049324322e-06
Chr13:33221434	33221434	1.07966524160171e-05
Chr13:33221441	33221441	1.01002544425087e-05
Chr13:33221542	33221542	1.15018548544746e-05
Chr13:33221594	33221594	7.86564017093847e-06
Chr13:33221707	33221707	7.65237371494919e-06
Chr13:33221764	33221764	1.14335906007804e-05
Chr13:33221956	33221956	1.0090955873581e-05
Chr13:33222156	33222156	1.68723166066086e-06
Chr13:33222432	33222432	1.14493094644484e-05
Chr13:33222531	33222531	1.14388279307658e-05
Chr13:33224294	33224294	4.61084231700798e-06
Chr13:33230853	33230853	3.76662213256489e-07
Chr13:33231801	33231801	1.04831253405314e-06
Chr13:33232067	33232067	1.04303209502914e-06
Chr13:33232103	33232103	1.05841636515028e-06
Chr13:33232282	33232282	1.08163031389334e-06
Chr13:33232300	33232300	1.06753605739374e-06
Chr13:33232341	33232341	1.0931447541379e-06
Chr13:33232433	33232433	1.19740185804542e-06
Chr13:33232507	33232507	1.19740185804542e-06
Chr13:33232540	33232540	1.20101677912516e-06
Chr13:33232836	33232836	5.2592853963564e-06
Chr13:33233061	33233061	4.81298402643949e-07
Chr13:33233069	33233069	5.62784449655309e-07
Chr13:33233107	33233107	1.51098338980212e-06
Chr13:33233696	33233696	1.00322181850125e-06
Chr13:33233772	33233772	4.54756794370314e-06
Chr13:33233792	33233792	4.54756794370314e-06
Chr13:33233911	33233911	4.48726561030026e-06
Chr13:33233958	33233958	4.53458099473609e-06
Chr13:33233992	33233992	4.5389060233616e-06
Chr13:33234014	33234014	4.72641838663141e-06
Chr13:33234035	33234035	4.72641838663141e-06
Chr13:33234149	33234149	4.73767661696926e-06
Chr13:33234181	33234181	4.73767661696926e-06
Chr13:33234457	33234457	4.74896054093164e-06
Chr13:33234705	33234705	3.42058389165425e-06
Chr13:33234793	33234793	4.79207476409996e-06
Chr13:33234906	33234906	4.6042577717778e-06
Chr13:33234969	33234969	4.71743026430928e-06
Chr13:33235149	33235149	4.71518579417748e-06
Chr13:33235194	33235194	4.7219222762214e-06
Chr13:33235218	33235218	4.0763363721045e-06
Chr13:33235339	33235339	4.65497045188832e-06
Chr13:33235443	33235443	4.71518579417748e-06
Chr13:33235444	33235444	4.7219222762214e-06
Chr13:33235477	33235477	4.67941313770051e-06
Chr13:33235518	33235518	4.67051069238543e-06
Chr13:33235532	33235532	4.65718744866539e-06
Chr13:33235608	33235608	4.69726683424929e-06
Chr13:33236497	33236497	5.50895380516162e-06
Chr13:33236922	33236922	4.71069992333931e-06
Chr13:33237659	33237659	4.73317024472322e-06
Chr13:33237668	33237668	4.74218710019392e-06
Chr13:33237924	33237924	6.00304724782945e-06
Chr13:33237940	33237940	4.70621814210609e-06
Chr13:33238037	33238037	4.70845852174414e-06
Chr13:33238634	33238634	4.71967575817561e-06
Chr13:33238691	33238691	4.4979773771525e-06
Chr13:33238742	33238742	4.69503155774166e-06
Chr13:33238811	33238811	4.70174044692577e-06
Chr13:33238937	33238937	4.67273478095853e-06
Chr13:33239009	33239009	4.66384451151476e-06
Chr13:33239027	33239027	8.94935109552823e-06
Chr13:33239292	33239292	4.67718600317475e-06
Chr13:33239966	33239966	4.65718744866539e-06
Chr13:33240025	33240025	1.58569799541356e-06
Chr13:33241027	33241027	2.26766929232641e-13
Chr13:33241185	33241185	4.55841762295387e-06
Chr13:33241619	33241619	4.57800958943609e-06
Chr13:33243164	33243164	5.87707516829945e-06
Chr13:33243546	33243546	4.51301502954778e-06
Chr13:33249278	33249278	1.70067065588051e-06
Chr13:33249907	33249907	8.85453453785157e-06
Chr13:33250281	33250281	7.81816653225887e-06
Chr13:33252408	33252408	1.70875272548457e-11
Chr13:33253383	33253383	1.70642631882454e-11
Chr13:33253399	33253399	5.66469650290031e-06
Chr13:33253477	33253477	5.49334729964571e-06
Chr13:33253608	33253608	5.79177103301326e-06
Chr13:33253706	33253706	5.6620220149364e-06
Chr13:33254483	33254483	5.27175679820784e-06
Chr13:33254801	33254801	4.302692828893e-06
Chr13:33255264	33255264	5.55077901737577e-06
Chr13:33255406	33255406	5.64066959815653e-06
Chr13:33255467	33255467	4.41296489317274e-06
Chr13:33256334	33256334	9.13207757971405e-12
Chr13:33256520	33256520	1.95608845018043e-06
Chr13:33257273	33257273	8.14874357014285e-06
Chr13:33257412	33257412	8.16391050748525e-06
Chr13:33257627	33257627	7.64882149757552e-08
Chr13:33257926	33257926	9.18111700077577e-07
Chr13:33258042	33258042	1.97298674128976e-07
Chr13:33258138	33258138	1.97933439838608e-07
Chr13:33258255	33258255	1.70642631882454e-11
Chr13:33258354	33258354	1.97087523295927e-07
Chr13:33258479	33258479	2.01244647252195e-07
Chr13:33258750	33258750	1.96350214676354e-07
Chr13:33258806	33258806	1.57012392164685e-07
Chr13:33258989	33258989	1.70875272548457e-11
Chr13:33259238	33259238	2.08919752356991e-07
Chr13:33259487	33259487	1.70875272548457e-11
Chr13:33260180	33260180	1.7075891340468e-11
Chr13:33261610	33261610	1.7052642793113e-11
Chr13:33261611	33261611	1.68364076302507e-09
Chr13:33262231	33262231	1.93531213232104e-07
Chr13:33263138	33263138	1.71458234365965e-11
Chr13:33263755	33263755	1.92806773521488e-07
Chr13:33265567	33265567	3.49445778130149e-07
Chr13:33266455	33266455	1.25827388658042e-07
Chr13:33266567	33266567	2.09926849205703e-07
Chr13:33266674	33266674	1.36348572886367e-07
Chr13:33266785	33266785	1.83722971950142e-07
Chr13:33266957	33266957	1.73834630825439e-07
Chr13:33267056	33267056	1.61129059380544e-07
Chr13:33267296	33267296	2.24665377904675e-10
Chr13:33267885	33267885	2.23654215602395e-10
Chr13:33268359	33268359	1.42119149799811e-10
Chr13:33268447	33268447	2.05168344664659e-11
Chr13:33268524	33268524	2.67503172141852e-11
Chr13:33268527	33268527	2.36704760401453e-11
Chr13:33268558	33268558	2.2240993091666e-11
Chr13:33268586	33268586	1.97079512782049e-10
Chr13:33268587	33268587	2.10955496969531e-11
Chr13:33268663	33268663	2.02631620206224e-10
Chr13:33268680	33268680	2.02631620206224e-10
Chr13:33268705	33268705	2.13546420036359e-11
Chr13:33268714	33268714	2.13836217083959e-11
Chr13:33268988	33268988	2.13257007658987e-11
Chr13:33269454	33269454	2.17934047320091e-11
Chr13:33270333	33270333	8.61588605519233e-10
Chr13:33270626	33270626	2.04609382165991e-07
Chr13:33273425	33273425	2.24681509896966e-11
Chr13:33274308	33274308	2.30538358889221e-11
Chr13:33274673	33274673	9.20163141884391e-12
Chr13:33276001	33276001	3.43394553103543e-11
Chr13:33276984	33276984	2.20011705170416e-11
Chr13:33279984	33279984	1.53212052053887e-11
Chr13:33281246	33281246	9.73879818748623e-14
Chr13:33281248	33281248	2.82335405182561e-11
Chr13:33281621	33281621	1.28710693840976e-13
Chr13:33282853	33282853	2.306782283348e-10
Chr13:33284488	33284488	2.82335405182561e-11
Chr13:33284577	33284577	1.41614331152983e-06
Chr13:33284695	33284695	3.22594775808313e-11
Chr13:33286012	33286012	2.82335405182561e-11
Chr13:33287164	33287164	8.07565077155882e-12
Chr13:33290119	33290119	1.9913070904003e-11
Chr13:33290663	33290663	8.15984446686932e-12
Chr13:33291508	33291508	1.21643359605752e-12
Chr13:33292152	33292152	2.05987350459877e-13
Chr13:33293384	33293384	1.52481578035735e-11
Chr13:33293666	33293666	8.42926158315678e-12
Chr13:33293872	33293872	8.49943449449533e-12
Chr13:33293970	33293970	3.36997859579541e-11
Chr13:33294959	33294959	2.93985144366201e-11
Chr13:33296126	33296126	3.67944904580533e-13
Chr13:33297026	33297026	1.95512325121808e-11
Chr13:33300441	33300441	8.04221224728459e-12
Chr13:33300620	33300620	3.42995327866727e-12
Chr13:33301257	33301257	1.10175014344523e-12
Chr13:33301480	33301480	1.06628518913976e-11
Chr13:33301621	33301621	1.06408754687677e-11
Chr13:33301656	33301656	1.0648196006394e-11
Chr13:33301786	33301786	1.73573073401809e-11
Chr13:33301869	33301869	9.11948690827803e-12
Chr13:33301967	33301967	9.45895890032126e-12
Chr13:33302232	33302232	9.16362884555521e-12
Chr13:33302902	33302902	7.81191299928198e-12
Chr13:33302921	33302921	6.11956729667156e-12
Chr13:33303060	33303060	9.00072096435663e-12
Chr13:33303896	33303896	2.0825403679215e-11
Chr13:33304077	33304077	1.73573073401809e-11
Chr13:33304682	33304682	1.11128590334214e-12
Chr13:33304872	33304872	4.87829789265808e-13
Chr13:33304875	33304875	4.90324871376119e-13
Chr13:33305424	33305424	1.20860974909538e-12
Chr13:33305461	33305461	1.10254171236178e-12
Chr13:33305530	33305530	9.62335634351269e-12
Chr13:33305675	33305675	9.63662845894981e-12
Chr13:33306250	33306250	9.57704486972167e-12
Chr13:33306948	33306948	1.06628518913976e-11
Chr13:33307177	33307177	9.54409905145594e-12
Chr13:33307421	33307421	3.33715197993646e-12
Chr13:33307682	33307682	3.05899193441889e-11
Chr13:33308056	33308056	1.94717028746349e-11
Chr13:33308190	33308190	2.04612141177004e-11
Chr13:33308209	33308209	2.20814763172619e-13
Chr13:33308321	33308321	1.96444192729103e-11
Chr13:33308746	33308746	1.99401331632221e-11
Chr13:33308992	33308992	1.86175229418136e-11
Chr13:33309187	33309187	1.89366678906913e-11
Chr13:33309251	33309251	2.04334593531448e-11
Chr13:33309474	33309474	2.68100031343535e-13
Chr13:33309706	33309706	1.90399214805619e-11
Chr13:33310299	33310299	1.90658209230132e-11
Chr13:33310572	33310572	1.92742625262933e-11
Chr13:33310612	33310612	3.13188905752162e-11
Chr13:33310753	33310753	1.65828233665069e-11
Chr13:33310839	33310839	1.96044289394126e-11
Chr13:33310860	33310860	1.94056703071225e-11
Chr13:33311059	33311059	2.3479040037055e-11
Chr13:33312506	33312506	7.77416352679828e-12
Chr13:33313195	33313195	2.04341258078073e-12
Chr13:33315446	33315446	3.61532182447456e-13
Chr13:33316039	33316039	7.56709572069548e-12
Chr13:33317642	33317642	3.13188905752162e-11
Chr13:33318091	33318091	7.598596701186e-12
Chr13:33318135	33318135	7.40636895244139e-12
Chr13:33321956	33321956	8.72544755574304e-12
Chr13:33323446	33323446	1.10509204144715e-11
Chr13:33324470	33324470	7.58808211764301e-12
Chr13:33324623	33324623	1.78014502405553e-12
Chr13:33328412	33328412	9.06303911892211e-12
Chr13:33330923	33330923	8.82845597276794e-12
Chr13:33331588	33331588	2.95667818805715e-13
Chr13:33333307	33333307	3.09835602365804e-11
Chr13:33333316	33333316	2.97971992268828e-11
Chr13:33333531	33333531	3.0672382066738e-11
Chr13:33336229	33336229	2.63595900722061e-13
Chr13:33336460	33336460	8.73843896100783e-13
Chr13:33336687	33336687	8.61949154169389e-13
Chr13:33336769	33336769	9.14449113243381e-13
Chr13:33338173	33338173	3.14494742847831e-13
Chr13:33338420	33338420	9.15108349891716e-13
Chr13:33339483	33339483	2.93501649160691e-13
Chr13:33340285	33340285	2.93285891772026e-13
Chr13:33344796	33344796	3.59946236252024e-13
Chr13:33345641	33345641	7.34939463742884e-16
Chr13:33349306	33349306	2.55373709180728e-13
Chr13:33352477	33352477	4.40483897334783e-16
Chr13:33353442	33353442	1.44965120607954e-11
Chr13:33354572	33354572	6.26665270238473e-10
Chr13:33355039	33355039	1.27677201985315e-15
Chr13:33355407	33355407	8.47203553952836e-11
Chr13:33355741	33355741	7.35813585542745e-13
Chr13:33355899	33355899	1.10693203097141e-16
Chr13:33356763	33356763	8.28439938704337e-11
Chr13:33358014	33358014	1.20221643798361e-15
Chr13:33358353	33358353	1.11839598938288e-15
Chr13:33358376	33358376	1.41440939599921e-11
Chr13:33358434	33358434	7.3687905958939e-13
Chr13:33358591	33358591	8.38322401194736e-11
Chr13:33358677	33358677	1.20125192835327e-15
Chr13:33358706	33358706	2.62795481300215e-15
Chr13:33358808	33358808	1.33502355984312e-14
Chr13:33358957	33358957	1.19069252044999e-15
Chr13:33359856	33359856	1.11391206678928e-15
Chr13:33359901	33359901	1.16890845712735e-15
Chr13:33359909	33359909	1.16797028651174e-15
Chr13:33359911	33359911	1.16890845712735e-15
Chr13:33360061	33360061	1.29118523159615e-15
Chr13:33360073	33360073	1.01798910182537e-15
Chr13:33360085	33360085	1.01308673314192e-15
Chr13:33360154	33360154	1.01227193684027e-15
Chr13:33360178	33360178	7.56024340085236e-16
Chr13:33360203	33360203	1.12832332499279e-15
Chr13:33360210	33360210	1.14200067613031e-15
Chr13:33360232	33360232	1.09879884237421e-15
Chr13:33360261	33360261	1.01227193684027e-15
Chr13:33360328	33360328	9.82574272811486e-16
Chr13:33360350	33360350	1.11301741054099e-15
Chr13:33360396	33360396	1.41467555047693e-15
Chr13:33360450	33360450	9.9131245409025e-16
Chr13:33360470	33360470	1.27268316026105e-15
Chr13:33360473	33360473	1.26759022771881e-15
Chr13:33360480	33360480	1.22756329993163e-15
Chr13:33360485	33360485	1.20898940681542e-15
Chr13:33360613	33360613	1.01962841433984e-15
Chr13:33360621	33360621	1.02951906495194e-15
Chr13:33360666	33360666	1.02538652221227e-15
Chr13:33360716	33360716	9.42283392758233e-16
Chr13:33360754	33360754	1.00901920497051e-15
Chr13:33360853	33360853	1.01308673314192e-15
Chr13:33360886	33360886	5.21244239786355e-16
Chr13:33360928	33360928	1.16984737036169e-15
Chr13:33360937	33360937	1.36023179775023e-15
Chr13:33360953	33360953	1.02703757385817e-15
Chr13:33360969	33360969	1.02621172080116e-15
Chr13:33360983	33360983	1.05381350814924e-15
Chr13:33361314	33361314	1.03950425443863e-15
Chr13:33361446	33361446	1.07520983267845e-15
Chr13:33361461	33361461	3.67287962823048e-15
Chr13:33362616	33362616	8.82743988967057e-16
Chr13:33362805	33362805	4.92421678295104e-16
Chr13:33362849	33362849	5.25495255917035e-16
Chr13:33362931	33362931	4.92822151167144e-16
Chr13:33363029	33363029	4.78216367388859e-16
Chr13:33363596	33363596	4.67828237263176e-16
Chr13:33364400	33364400	5.97378800908235e-16
Chr13:33364548	33364548	5.93035690497965e-16
Chr13:33365069	33365069	5.85866240029641e-16
Chr13:33365256	33365256	4.43362368550222e-16
Chr13:33365306	33365306	5.69930290323531e-16
Chr13:33365388	33365388	5.49940186779033e-16
Chr13:33365471	33365471	4.62153513414455e-16
Chr13:33365476	33365476	4.66687824011227e-16
Chr13:33365545	33365545	4.48809573195614e-16
Chr13:33365739	33365739	1.28601934380268e-15
Chr13:33365890	33365890	4.49906905219272e-16
Chr13:33365913	33365913	4.49906905219272e-16
Chr13:33365925	33365925	6.707444655124e-16
Chr13:33366110	33366110	5.45051646409134e-16
Chr13:33366144	33366144	5.73641043621423e-16
Chr13:33366405	33366405	7.12708277426004e-11
Chr13:33366444	33366444	4.54692655299848e-16
Chr13:33366445	33366445	8.56105098922625e-16
Chr13:33366595	33366595	1.09601557934157e-11
Chr13:33366641	33366641	5.49940186779033e-16
Chr13:33366900	33366900	5.49493993851343e-16
Chr13:33367088	33367088	4.80164897760791e-16
Chr13:33367179	33367179	5.40205949186995e-16
Chr13:33367246	33367246	6.03770214230989e-15
Chr13:33367270	33367270	6.22012340906314e-15
Chr13:33367323	33367323	5.34244347758415e-15
Chr13:33367462	33367462	3.95564581357361e-16
Chr13:33367471	33367471	3.95887280164278e-16
Chr13:33367475	33367475	3.98803273715629e-16
Chr13:33367541	33367541	3.9653345662204e-16
Chr13:33367568	33367568	3.98153450632339e-16
Chr13:33367627	33367627	4.65171535233641e-16
Chr13:33367663	33367663	4.5395313281975e-16
Chr13:33367729	33367729	7.32566983179201e-16
Chr13:33367922	33367922	4.27060811594722e-16
Chr13:33368386	33368386	9.77034020241737e-12
Chr13:33368729	33368729	4.78605448819749e-16
Chr13:33369715	33369715	4.72801857593404e-16
Chr13:33370103	33370103	3.29446847528014e-16
Chr13:33370156	33370156	3.29446847528014e-16
Chr13:33370206	33370206	3.41231638667931e-16
Chr13:33370829	33370829	3.35699521166259e-16
Chr13:33371336	33371336	3.36248729419549e-16
Chr13:33372824	33372824	2.73690730448168e-17
Chr13:33373206	33373206	6.7782393200539e-17
Chr13:33373272	33373272	4.89627337021888e-16
Chr13:33373340	33373340	3.46004540301578e-16
Chr13:33373639	33373639	4.85267782445027e-16
Chr13:33373649	33373649	3.47137107256129e-16
Chr13:33373674	33373674	3.47704760647382e-16
Chr13:33373731	33373731	4.90025569455185e-16
Chr13:33373771	33373771	4.90025569455185e-16
Chr13:33373791	33373791	4.90025569455185e-16
Chr13:33373893	33373893	3.42348800528141e-16
Chr13:33373903	33373903	3.49984540870522e-16
Chr13:33373941	33373941	4.6140202924031e-16
Chr13:33373955	33373955	3.42069172443363e-16
Chr13:33375028	33375028	3.41510591691905e-16
Chr13:33375392	33375392	3.18584300984177e-16
Chr13:33375401	33375401	3.43469568435679e-16
Chr13:33375457	33375457	5.96410963791463e-16
Chr13:33375492	33375492	3.32422796989549e-16
Chr13:33375511	33375511	3.32422796989549e-16
Chr13:33375665	33375665	5.88723709061252e-16
Chr13:33375719	33375719	5.71782699568381e-16
Chr13:33375868	33375868	5.28062251407203e-16
Chr13:33376038	33376038	6.22084279963794e-16
Chr13:33376081	33376081	6.230931719629e-16
Chr13:33376528	33376528	3.5027054765262e-16
Chr13:33377437	33377437	3.5027054765262e-16
Chr13:33377468	33377468	3.5027054765262e-16
Chr13:33377623	33377623	5.61667392673127e-16
Chr13:33377968	33377968	7.35533766229628e-16
Chr13:33378041	33378041	7.35533766229628e-16
Chr13:33378304	33378304	5.67623096150719e-16
Chr13:33379003	33379003	4.79774566549309e-16
Chr13:33379288	33379288	3.87264843038066e-16
Chr13:33379321	33379321	3.68761261801966e-16
Chr13:33379553	33379553	2.72993677634509e-15
Chr13:33379556	33379556	7.62157339957564e-16
Chr13:33379698	33379698	4.19816650409056e-16
Chr13:33379862	33379862	1.08650453722479e-15
Chr13:33379890	33379890	1.16329055248505e-15
Chr13:33379945	33379945	4.11015358520873e-16
Chr13:33380119	33380119	2.036108058924e-15
Chr13:33380414	33380414	1.19179994138975e-11
Chr13:33380660	33380660	5.78312991601832e-16
Chr13:33380966	33380966	6.86671669472062e-16
Chr13:33381038	33381038	6.4101213373114e-16
Chr13:33381324	33381324	5.86817207335548e-16
Chr13:33381528	33381528	5.97863299873626e-16
Chr13:33381779	33381779	4.79384548153268e-16
Chr13:33381803	33381803	4.12021534213032e-16
Chr13:33381912	33381912	1.08214664953881e-15
Chr13:33382311	33382311	6.81689259654989e-16
Chr13:33382321	33382321	6.81689259654989e-16
Chr13:33382424	33382424	6.80586906108713e-16
Chr13:33382432	33382432	6.92810048136588e-16
Chr13:33382647	33382647	6.92249785997137e-16
Chr13:33382679	33382679	6.93931913599848e-16
Chr13:33382826	33382826	6.92810048136588e-16
Chr13:33382892	33382892	7.02403174417434e-16
Chr13:33382943	33382943	1.69218339334573e-15
Chr13:33383000	33383000	6.32246082929634e-16
Chr13:33383813	33383813	7.20234766039769e-16
Chr13:33383814	33383814	7.19070997044636e-16
Chr13:33384543	33384543	6.33271217997821e-16
Chr13:33384722	33384722	6.06796159742944e-13
Chr13:33384946	33384946	6.99568156112278e-16
Chr13:33385493	33385493	7.11551548824868e-16
Chr13:33385683	33385683	5.05397328268974e-16
Chr13:33385954	33385954	3.27031531139197e-16
Chr13:33386030	33386030	3.43750325200681e-16
Chr13:33386430	33386430	5.66673762103312e-11
Chr13:33386517	33386517	5.21244239786355e-16
Chr13:33386769	33386769	5.20821007337553e-16
Chr13:33386866	33386866	1.91730491214814e-09
Chr13:33386965	33386965	5.44609363683499e-16
Chr13:33387332	33387332	4.63283002650952e-16
Chr13:33387799	33387799	5.24216375160916e-16
Chr13:33388822	33388822	5.21244239786355e-16
Chr13:33388983	33388983	5.08693555204095e-16
Chr13:33389895	33389895	4.58408120494703e-16
Chr13:33390009	33390009	5.1534971714738e-16
Chr13:33390106	33390106	4.91621694761772e-16
Chr13:33390108	33390108	5.07867517011086e-16
Chr13:33390205	33390205	4.95634465579729e-16
Chr13:33390367	33390367	4.73956998265055e-16
Chr13:33390460	33390460	4.96440885852632e-16
Chr13:33390789	33390789	4.27818766321459e-10
Chr13:33391892	33391892	6.97308264785898e-16
Chr13:33392994	33392994	1.50413259082502e-11
Chr13:33394580	33394580	4.72033306213378e-16
Chr13:33394680	33394680	3.72916128541157e-10
Chr13:33395008	33395008	3.54833136458878e-10
Chr13:33395076	33395076	3.72204278379841e-10
Chr13:33396299	33396299	3.72204278379841e-10
Chr13:33396913	33396913	5.94479924293825e-16
Chr13:33397305	33397305	6.13573458691478e-16
Chr13:33397833	33397833	6.14568743621594e-16
Chr13:33398216	33398216	5.37144461042592e-16
Chr13:33398283	33398283	4.9394270902878e-17
Chr13:33398366	33398366	6.46748011781259e-16
Chr13:33398368	33398368	6.46748011781259e-16
Chr13:33398580	33398580	4.67718188797504e-17
Chr13:33398585	33398585	6.10408480452696e-11
Chr13:33399374	33399374	6.1081347195015e-11
Chr13:33399457	33399457	5.39402044304613e-17
Chr13:33399671	33399671	5.69930290323531e-16
Chr13:33399680	33399680	6.30711446706436e-16
Chr13:33399702	33399702	6.31222583692286e-16
Chr13:33399768	33399768	5.3895021130876e-17
Chr13:33399799	33399799	5.3895021130876e-17
Chr13:33399909	33399909	6.31222583692286e-16
Chr13:33400538	33400538	6.99568156112278e-16
Chr13:33400605	33400605	5.57785118402028e-17
Chr13:33400908	33400908	6.07177993428905e-11
Chr13:33401465	33401465	6.45178683015181e-16
Chr13:33401558	33401558	5.16395262618264e-17
Chr13:33401694	33401694	5.90465322362821e-17
Chr13:33401796	33401796	5.22515972467748e-16
Chr13:33401817	33401817	5.38891782270215e-16
Chr13:33402076	33402076	6.42571472266354e-16
Chr13:33402199	33402199	4.89404901235418e-17
Chr13:33402722	33402722	3.98351206405325e-17
Chr13:33402882	33402882	5.07806703221191e-17
Chr13:33402988	33402988	4.30393901531917e-17
Chr13:33403039	33403039	2.06246537728959e-17
Chr13:33403275	33403275	6.19067255610424e-16
Chr13:33403379	33403379	6.24103676792483e-16
Chr13:33403781	33403781	6.28703083935264e-17
Chr13:33404108	33404108	5.08659177202211e-17
Chr13:33404463	33404463	4.85267782445027e-16
Chr13:33404714	33404714	5.36696642003798e-17
Chr13:33404739	33404739	5.18234302169235e-13
Chr13:33404768	33404768	5.3534896602418e-17
Chr13:33404887	33404887	2.3504693040027e-16
Chr13:33405076	33405076	5.41213116890098e-17
Chr13:33405122	33405122	4.93624060389054e-16
Chr13:33405298	33405298	4.61777620621291e-16
Chr13:33405509	33405509	4.42280775157911e-16
Chr13:33406225	33406225	4.33368078348519e-16
Chr13:33406543	33406543	5.16395262618264e-17
Chr13:33406804	33406804	4.70499896453018e-16
Chr13:33407499	33407499	5.17695848706979e-17
Chr13:33408218	33408218	4.4249657025763e-17
Chr13:33408596	33408596	4.6706765691617e-16
Chr13:33408605	33408605	4.86538648896791e-17
Chr13:33410870	33410870	1.74997140166417e-11
Chr13:33411228	33411228	4.87355883670553e-17
Chr13:33411323	33411323	6.00431700467766e-17
Chr13:33411471	33411471	5.54524045664305e-17
Chr13:33411572	33411572	4.97686320432173e-17
Chr13:33411707	33411707	5.34004629246455e-17
Chr13:33411809	33411809	5.27332748496017e-17
Chr13:33411855	33411855	5.00197600673248e-17
Chr13:33412442	33412442	5.95427937502913e-17
Chr13:33412563	33412563	6.08015233698097e-17
Chr13:33412628	33412628	7.56158896497664e-17
Chr13:33412948	33412948	6.16208509760837e-17
Chr13:33413046	33413046	4.39162930227026e-17
Chr13:33413067	33413067	8.8542865006281e-18
Chr13:33413071	33413071	9.17119068641215e-18
Chr13:33413163	33413163	5.83022443616219e-16
Chr13:33413176	33413176	4.53028398727505e-17
Chr13:33413197	33413197	5.03987982706291e-17
Chr13:33413265	33413265	5.78720937816371e-17
Chr13:33413337	33413337	5.97424486172028e-17
Chr13:33413396	33413396	5.96924730616822e-17
Chr13:33413399	33413399	5.96425387543994e-17
Chr13:33413903	33413903	4.6889772769767e-17
Chr13:33413951	33413951	4.81259485658654e-17
Chr13:33413980	33413980	4.6929155923581e-17
Chr13:33414100	33414100	3.81386475900079e-13
Chr13:33414214	33414214	6.5444684442143e-17
Chr13:33414220	33414220	6.5444684442143e-17
Chr13:33414354	33414354	5.94929829864002e-17
Chr13:33414395	33414395	6.4845688621603e-17
Chr13:33414472	33414472	6.34512983935488e-17
Chr13:33414487	33414487	6.46832670508318e-17
Chr13:33414772	33414772	6.7556250625754e-17
Chr13:33414892	33414892	6.57737069653007e-17
Chr13:33414943	33414943	6.56638518589649e-17
Chr13:33415061	33415061	6.35575006048887e-17
Chr13:33415074	33415074	6.10053419351988e-17
Chr13:33415101	33415101	2.17196693584426e-11
Chr13:33415242	33415242	5.82549802299651e-16
Chr13:33415257	33415257	4.00367195152026e-17
Chr13:33415351	33415351	6.44134559469256e-17
Chr13:33415385	33415385	6.45212468788037e-17
Chr13:33415413	33415413	6.43596271273137e-17
Chr13:33415445	33415445	6.45212468788037e-17
Chr13:33415563	33415563	6.40375849848691e-17
Chr13:33415577	33415577	3.8110739589656e-13
Chr13:33415684	33415684	2.62136336281174e-17
Chr13:33415704	33415704	1.64935806314274e-17
Chr13:33415857	33415857	1.45029095320141e-17
Chr13:33416160	33416160	4.32933530921847e-17
Chr13:33416549	33416549	5.29780445137925e-16
Chr13:33417287	33417287	5.08659177202211e-17
Chr13:33417632	33417632	5.88723709061252e-16
Chr13:33418038	33418038	5.21244239786355e-16
Chr13:33418085	33418085	1.30110929709142e-11
Chr13:33418147	33418147	4.96019049353533e-17
Chr13:33419006	33419006	5.41213116890098e-17
Chr13:33419099	33419099	1.75503953445684e-17
Chr13:33421515	33421515	2.23315850539347e-11
Chr13:33421539	33421539	1.06317569492045e-15
Chr13:33422463	33422463	3.23028823385862e-11
Chr13:33425155	33425155	5.96924730616822e-17
Chr13:33429411	33429411	3.87707932092793e-11
Chr13:33431384	33431384	6.33746945556011e-18
Chr13:33433066	33433066	4.34081389378104e-13
Chr13:33433599	33433599	2.55337119188761e-08
Chr13:33433691	33433691	2.55191496859703e-08
Chr13:33438473	33438473	4.39084025668646e-14
Chr13:33439625	33439625	2.2165774816199e-11
Chr13:33442229	33442229	2.47510154363916e-11
Chr13:33447656	33447656	2.13401665795124e-11
Chr13:33453900	33453900	4.35101023665195e-14
Chr13:33454261	33454261	3.34292266985578e-11
Chr13:33462324	33462324	2.28616894232027e-13
Chr13:33463599	33463599	2.51450340636493e-13
Chr13:33466405	33466405	7.93368931337879e-10
Chr13:33471485	33471485	2.29971630861214e-13
Chr13:33479386	33479386	8.08181085125314e-15
Chr13:33479588	33479588	3.83581014274137e-15
Chr13:33480968	33480968	2.70837399421238e-15
Chr13:33488755	33488755	5.92060219979253e-11
Chr13:33498473	33498473	1.43077383751456e-13
Chr13:33501056	33501056	8.56865124018054e-17
Chr13:33505268	33505268	1.32904504873926e-13
Chr13:33508973	33508973	1.31720811202131e-13
Chr13:33518038	33518038	1.24090149206366e-13
Chr13:33519227	33519227	6.66239485248363e-14
Chr13:33521448	33521448	1.23905060489746e-13
Chr13:33530210	33530210	1.60799931820837e-13
Chr13:33530957	33530957	1.26615610023607e-13
Chr13:33533177	33533177	1.72169912833652e-13
Chr13:33533468	33533468	6.74326343271081e-14
Chr13:33536578	33536578	6.69805826500731e-08
Chr13:33537404	33537404	1.0270990918369e-10
Chr13:33538123	33538123	8.05578179611527e-08
Chr13:33538234	33538234	6.81409465703936e-08
Chr13:33540035	33540035	6.66645439393035e-11
Chr13:33540525	33540525	1.0270990918369e-10
Chr13:33541666	33541666	6.36838868529974e-08
Chr13:33541677	33541677	6.36838868529974e-08
Chr13:33541969	33541969	6.81409465703936e-08
Chr13:33542949	33542949	5.8348984081936e-07
Chr13:33543999	33543999	1.02508035401944e-10
Chr13:33544006	33544006	1.16471368342407e-10
Chr13:33544260	33544260	5.84393434978269e-07
Chr13:33544932	33544932	1.04750151327792e-10
Chr13:33545292	33545292	5.89843404418629e-07
Chr13:33545377	33545377	5.94116122284459e-07
Chr13:33545389	33545389	1.04681509111507e-10
Chr13:33545458	33545458	1.94799773275233e-10
Chr13:33545497	33545497	9.38831706490404e-07
Chr13:33545720	33545720	5.99962575660124e-07
Chr13:33545908	33545908	1.27876680633633e-10
Chr13:33545975	33545975	1.09450846813283e-10
Chr13:33546275	33546275	6.17836713495395e-07
Chr13:33546915	33546915	1.08594030434886e-10
Chr13:33546927	33546927	1.26135831003488e-10
Chr13:33547022	33547022	1.04133952710776e-10
Chr13:33547211	33547211	1.07040204010658e-10
Chr13:33547356	33547356	1.17005745105549e-10
Chr13:33547361	33547361	1.17619397353216e-10
Chr13:33547453	33547453	1.17773301473148e-10
Chr13:33547456	33547456	1.17850327360531e-10
Chr13:33547511	33547511	1.18004526943814e-10
Chr13:33547661	33547661	1.17850327360531e-10
Chr13:33547683	33547683	1.17850327360531e-10
Chr13:33547759	33547759	7.93378179924243e-07
Chr13:33547980	33547980	1.21209449641395e-10
Chr13:33548111	33548111	2.54536410428773e-10
Chr13:33548114	33548114	2.54536410428773e-10
Chr13:33548125	33548125	2.52094664776773e-10
Chr13:33548126	33548126	2.43023022855272e-10
Chr13:33548146	33548146	1.61119763519593e-10
Chr13:33548288	33548288	1.17388909849922e-10
Chr13:33548589	33548589	1.1723549694108e-10
Chr13:33548703	33548703	1.17312178873255e-10
Chr13:33548806	33548806	1.17619397353216e-10
Chr13:33548997	33548997	1.18081700701244e-10
Chr13:33549026	33549026	1.4028025955371e-10
Chr13:33549066	33549066	1.40737789355544e-10
Chr13:33549069	33549069	1.40737789355544e-10
Chr13:33549117	33549117	7.69449019965599e-07
Chr13:33549172	33549172	1.29979766641203e-10
Chr13:33549218	33549218	1.17158864022792e-10
Chr13:33549279	33549279	1.17082280087805e-10
Chr13:33549416	33549416	1.32289085751036e-10
Chr13:33549456	33549456	7.67486623825759e-07
Chr13:33549499	33549499	1.32289085751036e-10
Chr13:33550333	33550333	5.61800488664764e-11
Chr13:33550936	33550936	1.21685545555958e-10
Chr13:33551165	33551165	7.18860230001217e-07
Chr13:33551591	33551591	1.32461733320651e-10
Chr13:33551635	33551635	7.6905615431375e-07
Chr13:33551702	33551702	1.43887913287858e-10
Chr13:33551848	33551848	1.44075346086481e-10
Chr13:33552036	33552036	1.45110501005017e-10
Chr13:33552417	33552417	7.70235331544068e-07
Chr13:33553104	33553104	1.42861286234718e-10
Chr13:33553689	33553689	1.44921751741203e-10
Chr13:33553990	33553990	7.7338832826525e-07
Chr13:33554892	33554892	7.7338832826525e-07
Chr13:33554954	33554954	1.36405066597753e-10
Chr13:33555114	33555114	7.62017539153224e-07
Chr13:33555437	33555437	7.80926622442744e-07
Chr13:33556047	33556047	9.16715127572091e-07
Chr13:33556825	33556825	7.69842079011927e-07
Chr13:33556929	33556929	7.82522629278002e-07
Chr13:33557174	33557174	7.7338832826525e-07
Chr13:33557709	33557709	7.84121779003132e-07
Chr13:33557714	33557714	1.45394075603461e-10
Chr13:33557952	33557952	7.68663481965081e-07
Chr13:33558068	33558068	1.45394075603461e-10
Chr13:33558134	33558134	1.45394075603461e-10
Chr13:33558269	33558269	7.55041024389671e-07
Chr13:33558318	33558318	1.38194284048333e-10
Chr13:33558415	33558415	1.39006898509439e-10
Chr13:33558594	33558594	7.50807944216998e-07
Chr13:33558732	33558732	7.40514399803534e-07
Chr13:33558892	33558892	1.39006898509439e-10
Chr13:33559022	33559022	1.28462167445529e-10
Chr13:33559044	33559044	1.40463096707103e-10
Chr13:33559172	33559172	1.40006440018461e-10
Chr13:33559311	33559311	1.16944503950605e-06
Chr13:33559317	33559317	1.17062178437785e-06
Chr13:33559520	33559520	1.3927880672006e-10
Chr13:33559554	33559554	1.45867904298826e-10
Chr13:33559664	33559664	7.50807944216998e-07
Chr13:33559952	33559952	1.39460367675586e-10
Chr13:33560067	33560067	1.39551234905657e-10
Chr13:33560223	33560223	7.51575890144317e-07
Chr13:33560355	33560355	6.93182560567576e-07
Chr13:33560417	33560417	1.39460367675586e-10
Chr13:33560452	33560452	7.51575890144317e-07
Chr13:33567408	33567408	1.37655123234833e-10
Chr13:33569833	33569833	6.4511648519789e-07
Chr13:33570308	33570308	4.2560398154908e-13
Chr13:33570716	33570716	4.9575141108762e-07
Chr13:33571773	33571773	4.24982535315829e-13
Chr13:33573656	33573656	5.98110359627773e-07
Chr13:33574069	33574069	9.25894985865574e-11
Chr13:33575192	33575192	8.85986260161616e-11
Chr13:33576267	33576267	5.99962575660124e-07
Chr13:33576723	33576723	8.83657626412604e-11
Chr13:33577162	33577162	5.98727151449334e-07
Chr13:33577172	33577172	8.83657626412604e-11
Chr13:33577752	33577752	7.76950316630152e-07
Chr13:33579802	33579802	5.85218631270774e-06
Chr13:33580513	33580513	4.50220524941238e-13
Chr13:33581872	33581872	1.16091132530024e-10
Chr13:33582478	33582478	1.16319128103593e-10
Chr13:33583460	33583460	5.81386691130119e-07
Chr13:33584749	33584749	3.95310137377336e-13
Chr13:33584945	33584945	9.38761756782257e-11
Chr13:33584946	33584946	9.38761756782257e-11
Chr13:33587447	33587447	3.3939646949348e-12
Chr13:33588501	33588501	3.53520786581029e-12
Chr13:33588643	33588643	1.28381515617904e-07
Chr13:33589237	33589237	8.73902560393153e-09
Chr13:33590466	33590466	1.33062639883888e-07
Chr13:33590894	33590894	9.46578830736496e-09
Chr13:33591101	33591101	3.53024280496847e-12
Chr13:33591301	33591301	9.49916955850565e-09
Chr13:33591515	33591515	1.36348572886367e-07
Chr13:33591992	33591992	7.75875186278491e-09
Chr13:33593952	33593952	9.63949450435779e-09
Chr13:33595002	33595002	2.01891683088456e-07
Chr13:33596174	33596174	8.92953964178985e-13
Chr13:33596632	33596632	2.03300501497712e-07
Chr13:33596640	33596640	2.03518084681301e-07
Chr13:33597199	33597199	1.50378447293398e-08
Chr13:33597256	33597256	9.64514922687378e-09
Chr13:33597772	33597772	2.03518084681301e-07
Chr13:33598090	33598090	1.56597169757428e-08
Chr13:33598176	33598176	1.45408180024727e-08
Chr13:33599277	33599277	1.94050280853942e-07
Chr13:33599451	33599451	1.94050280853942e-07
Chr13:33599461	33599461	1.94050280853942e-07
Chr13:33599525	33599525	1.41991411584831e-08
Chr13:33599809	33599809	1.95720359210491e-07
Chr13:33599947	33599947	1.83722971950142e-07
Chr13:33600334	33600334	1.95825199280641e-07
Chr13:33600361	33600361	1.96350214676354e-07
Chr13:33600476	33600476	6.71656031206852e-12
Chr13:33601140	33601140	1.91673663227926e-07
Chr13:33601172	33601172	1.8730570126619e-07
Chr13:33601185	33601185	1.92393986001771e-07
Chr13:33601377	33601377	2.03735893003243e-07
Chr13:33602193	33602193	7.7957127027165e-12
Chr13:33602776	33602776	2.64614471926339e-07
Chr13:33603100	33603100	9.68831753409111e-11
Chr13:33603232	33603232	1.50103215900298e-10
Chr13:33603285	33603285	1.50494152284052e-10
Chr13:33603392	33603392	1.50984222697528e-10
Chr13:33603538	33603538	1.67843510946746e-10
Chr13:33603659	33603659	1.67843510946746e-10
Chr13:33603754	33603754	1.69374512256955e-10
Chr13:33603860	33603860	1.72589422242221e-10
Chr13:33603893	33603893	1.77007121028594e-10
Chr13:33603905	33603905	1.76892478203312e-10
Chr13:33603959	33603959	2.37000715892272e-10
Chr13:33604051	33604051	1.85935785424052e-10
Chr13:33604062	33604062	1.74162720465864e-10
Chr13:33604066	33604066	1.74162720465864e-10
Chr13:33604137	33604137	2.10227538416149e-10
Chr13:33604143	33604143	2.10091909131949e-10
Chr13:33604178	33604178	2.67267450143371e-10
Chr13:33604179	33604179	2.67610742385953e-10
Chr13:33604194	33604194	1.99385319927907e-10
Chr13:33604213	33604213	2.29197339879926e-10
Chr13:33604238	33604238	2.14060090944913e-10
Chr13:33604239	33604239	2.14060090944913e-10
Chr13:33604290	33604290	1.76092008050127e-10
Chr13:33604385	33604385	1.75977944580304e-10
Chr13:33604436	33604436	1.76206143782837e-10
Chr13:33604459	33604459	1.76548985005154e-10
Chr13:33604524	33604524	1.76663410236413e-10
Chr13:33604601	33604601	1.84975577556851e-10
Chr13:33604621	33604621	1.93419308447206e-10
Chr13:33604745	33604745	2.28460383370707e-10
Chr13:33604772	33604772	1.40646166835331e-10
Chr13:33604777	33604777	1.40646166835331e-10
Chr13:33604787	33604787	1.41380782896998e-10
Chr13:33604923	33604923	1.4128875114749e-10
Chr13:33605028	33605028	1.41104863323201e-10
Chr13:33605092	33605092	1.43513762572216e-10
Chr13:33605175	33605175	1.50005637031131e-10
Chr13:33605180	33605180	1.50494152284052e-10
Chr13:33605249	33605249	1.4128875114749e-10
Chr13:33605313	33605313	1.43794286304249e-10
Chr13:33605356	33605356	1.436072109834e-10
Chr13:33605425	33605425	1.43700718881756e-10
Chr13:33605487	33605487	1.45962851029397e-10
Chr13:33605488	33605488	1.436072109834e-10
Chr13:33605533	33605533	1.43700718881756e-10
Chr13:33605538	33605538	1.43700718881756e-10
Chr13:33605557	33605557	1.436072109834e-10
Chr13:33605607	33605607	1.436072109834e-10
Chr13:33605689	33605689	1.43700718881756e-10
Chr13:33605780	33605780	1.43700718881756e-10
Chr13:33605927	33605927	1.436072109834e-10
Chr13:33605961	33605961	1.5997308961875e-10
Chr13:33606031	33606031	1.60180980733346e-10
Chr13:33606430	33606430	1.60180980733346e-10
Chr13:33606534	33606534	1.60285025301717e-10
Chr13:33606543	33606543	1.60077002185985e-10
Chr13:33606687	33606687	9.15099553872407e-12
Chr13:33607096	33607096	1.60285025301717e-10
Chr13:33607712	33607712	1.67517203519779e-10
Chr13:33607860	33607860	1.41657229931923e-10
Chr13:33608148	33608148	1.59350997511456e-10
Chr13:33608424	33608424	1.43981599869594e-10
Chr13:33608657	33608657	8.78589718760927e-12
Chr13:33608691	33608691	1.44169151975575e-10
Chr13:33608822	33608822	1.4435694291869e-10
Chr13:33609066	33609066	1.44263017573945e-10
Chr13:33609366	33609366	1.46057858177919e-10
Chr13:33609393	33609393	1.4615292578192e-10
Chr13:33610323	33610323	1.50298559833699e-10
Chr13:33610462	33610462	1.4615292578192e-10
Chr13:33610853	33610853	1.46057858177919e-10
Chr13:33610888	33610888	1.45962851029397e-10
Chr13:33610934	33610934	1.36671998069053e-10
Chr13:33610985	33610985	1.46248053878942e-10
Chr13:33611010	33611010	1.42861286234718e-10
Chr13:33611559	33611559	1.58937583875965e-10
Chr13:33611562	33611562	1.58834394398668e-10
Chr13:33611800	33611800	1.58834394398668e-10
Chr13:33612013	33612013	1.77121836474907e-10
Chr13:33612185	33612185	1.95430436059467e-10
Chr13:33612200	33612200	1.9580979109046e-10
Chr13:33612301	33612301	1.43887913287858e-10
Chr13:33614672	33614672	1.53957575148073e-10
Chr13:33614928	33614928	1.43047411531813e-10
Chr13:33614998	33614998	1.43140563060769e-10
Chr13:33615018	33615018	2.15862618653645e-10
Chr13:33615024	33615024	1.43140563060769e-10
Chr13:33615654	33615654	9.80405123499323e-12
Chr13:33615834	33615834	1.45488720806351e-10
Chr13:33615864	33615864	1.3631620276126e-10
Chr13:33616043	33616043	1.23169351215436e-11
Chr13:33616479	33616479	1.078081281778e-11
Chr13:33616564	33616564	1.35078036234705e-10
Chr13:33616630	33616630	1.44450928046927e-10
Chr13:33616631	33616631	1.34112911186246e-10
Chr13:33616928	33616928	1.11118389559356e-11
Chr13:33617029	33617029	2.83190120219209e-12
Chr13:33617093	33617093	1.1555511571611e-11
Chr13:33617488	33617488	9.11319795447687e-12
Chr13:33617885	33617885	3.84193516957389e-17
Chr13:33618183	33618183	1.21825239532697e-11
Chr13:33618804	33618804	1.21825239532697e-11
Chr13:33619866	33619866	8.12044754487308e-12
Chr13:33620239	33620239	8.38858997008081e-12
Chr13:33622262	33622262	2.96058843586203e-12
Chr13:33622375	33622375	2.95850166046866e-12
Chr13:33623710	33623710	7.0263550645772e-12
Chr13:33624964	33624964	1.01754728476778e-11
Chr13:33628886	33628886	1.15787818089141e-10
Chr13:33630044	33630044	1.0699578146249e-11
Chr13:33630303	33630303	1.00987112404397e-11
Chr13:33630605	33630605	6.87706359633281e-11
Chr13:33630903	33630903	1.02810699842644e-11
Chr13:33633706	33633706	1.07290483806808e-11
Chr13:33634473	33634473	3.44445328765305e-12
Chr13:33636037	33636037	1.18545780707909e-10
Chr13:33637891	33637891	3.451725822562e-12
Chr13:33639188	33639188	6.90557991251311e-12
Chr13:33639842	33639842	1.01195897592345e-11
Chr13:33640798	33640798	1.44569335687443e-11
Chr13:33641587	33641587	1.01405105801582e-11
Chr13:33643673	33643673	1.01474936021001e-11
Chr13:33644366	33644366	1.01405105801582e-11
Chr13:33644806	33644806	1.03861225874676e-10
Chr13:33645189	33645189	1.0168470956382e-11
Chr13:33646254	33646254	1.05094023223734e-10
Chr13:33647731	33647731	7.30350369446678e-11
Chr13:33647756	33647756	7.30350369446678e-11
Chr13:33647883	33647883	1.02316583451761e-11
Chr13:33648877	33648877	3.48831502293593e-12
Chr13:33648962	33648962	1.05438999008258e-10
Chr13:33649206	33649206	1.02528061981931e-11
Chr13:33649591	33649591	1.03307154595047e-11
Chr13:33653117	33653117	1.18608893754124e-11
Chr13:33653277	33653277	1.28966098765149e-10
Chr13:33657070	33657070	1.05316574559665e-11
Chr13:33658367	33658367	1.05534128035076e-11
Chr13:33660509	33660509	3.78972908921626e-12
Chr13:33660651	33660651	1.05923826229004e-10
Chr13:33661823	33661823	4.49150943614141e-11
Chr13:33662972	33662972	5.50522273035599e-12
Chr13:33664437	33664437	5.23565676263971e-11
Chr13:33666077	33666077	5.38758809466764e-11
Chr13:33666895	33666895	5.40553210710676e-11
Chr13:33667896	33667896	2.39299529701845e-10
Chr13:33668426	33668426	5.35899885200448e-11
Chr13:33674479	33674479	1.8425860387683e-10
Chr13:33674875	33674875	1.84139372631025e-10
Chr13:33675499	33675499	6.23912932934116e-11
Chr13:33687988	33687988	1.34287885559782e-10
Chr13:33688038	33688038	2.04604134272025e-10
Chr13:33688139	33688139	1.3332828105013e-10
Chr13:33689475	33689475	1.20656306175093e-10
Chr13:33689541	33689541	8.3777036310452e-11
Chr13:33690922	33690922	8.19751259743631e-11
Chr13:33691042	33691042	8.40534113934111e-11
Chr13:33691470	33691470	8.40534113934111e-11
Chr13:33693013	33693013	1.35166110843578e-10
Chr13:33694400	33694400	1.35872731899239e-10
Chr13:33694974	33694974	1.33850867500529e-10
Chr13:33695200	33695200	3.96662911418121e-10
Chr13:33695311	33695311	1.65250350716704e-10
Chr13:33695467	33695467	1.79664040558127e-10
Chr13:33695471	33695471	1.6514315658346e-10
Chr13:33695805	33695805	1.66110355785448e-10
Chr13:33695880	33695880	1.66650078971487e-10
Chr13:33696151	33696151	1.65464943063814e-10
Chr13:33696268	33696268	1.65679807799301e-10
Chr13:33696591	33696591	3.45453843524817e-10
Chr13:33696903	33696903	1.25396865954002e-10
Chr13:33696913	33696913	1.18081700701244e-10
Chr13:33697145	33697145	1.27793252934986e-10
Chr13:33697180	33697180	2.09009948888667e-10
Chr13:33697258	33697258	1.65464943063814e-10
Chr13:33697337	33697337	1.17850327360531e-10
Chr13:33697604	33697604	1.64928972187162e-10
Chr13:33698171	33698171	1.65464943063814e-10
Chr13:33698695	33698695	1.16547561509896e-10
Chr13:33698707	33698707	9.13200754046658e-11
Chr13:33699028	33699028	1.16015231160006e-10
Chr13:33699992	33699992	1.65679807799301e-10
Chr13:33700085	33700085	1.17312178873255e-10
Chr13:33700320	33700320	1.65572341361933e-10
Chr13:33700355	33700355	1.65464943063814e-10
Chr13:33700422	33700422	1.16395223883775e-10
Chr13:33700589	33700589	1.16547561509896e-10
Chr13:33700642	33700642	1.17619397353216e-10
Chr13:33700760	33700760	1.16776433569767e-10
Chr13:33700962	33700962	1.66541997379304e-10
Chr13:33700991	33700991	1.17850327360531e-10
Chr13:33701194	33701194	1.16395223883775e-10
Chr13:33701335	33701335	1.16395223883775e-10
Chr13:33701547	33701547	1.16319128103593e-10
Chr13:33701588	33701588	1.64928972187162e-10
Chr13:33701648	33701648	1.18700870007827e-10
Chr13:33701669	33701669	1.16623803416654e-10
Chr13:33701688	33701688	1.16776433569767e-10
Chr13:33701726	33701726	1.65894945260574e-10
Chr13:33701865	33701865	1.65572341361933e-10
Chr13:33701872	33701872	1.65250350716704e-10
Chr13:33702047	33702047	1.91800173585912e-10
Chr13:33702275	33702275	1.84377910578512e-10
Chr13:33702331	33702331	9.94607975772136e-11
Chr13:33702368	33702368	1.66650078971487e-10
Chr13:33702394	33702394	1.66326039712149e-10
Chr13:33702486	33702486	1.66758229125958e-10
Chr13:33702621	33702621	1.66974735291558e-10
Chr13:33702654	33702654	1.67843510946746e-10
Chr13:33702799	33702799	1.17850327360531e-10
Chr13:33703076	33703076	1.66974735291558e-10
Chr13:33703366	33703366	1.18700870007827e-10
Chr13:33703546	33703546	1.67083091387654e-10
Chr13:33703676	33703676	1.66002616368932e-10
Chr13:33703860	33703860	2.07129606627998e-10
Chr13:33704075	33704075	1.64821981840007e-10
Chr13:33704207	33704207	1.64821981840007e-10
Chr13:33704225	33704225	2.82968219914667e-10
Chr13:33704559	33704559	2.07263366742763e-10
Chr13:33705063	33705063	2.07129606627998e-10
Chr13:33705443	33705443	1.64821981840007e-10
Chr13:33706551	33706551	1.8958014538815e-10
Chr13:33706788	33706788	1.57806094967917e-10
Chr13:33706835	33706835	1.21924278730284e-10
Chr13:33706860	33706860	1.57806094967917e-10
Chr13:33706913	33706913	1.25971249467316e-10
Chr13:33707204	33707204	1.17773301473148e-10
Chr13:33707532	33707532	1.57806094967917e-10
Chr13:33707597	33707597	1.57806094967917e-10
Chr13:33707729	33707729	1.57806094967917e-10
Chr13:33707992	33707992	2.55519565447364e-10
Chr13:33708158	33708158	1.57806094967917e-10
Chr13:33708182	33708182	1.57806094967917e-10
Chr13:33708265	33708265	1.15258881437657e-10
Chr13:33708499	33708499	1.57703623669017e-10
Chr13:33708594	33708594	1.15032918274105e-10
Chr13:33708668	33708668	1.57806094967917e-10
Chr13:33708746	33708746	1.4092120948943e-10
Chr13:33708897	33708897	1.1563645160521e-10
Chr13:33709044	33709044	1.57806094967917e-10
Chr13:33709085	33709085	1.15183512198633e-10
Chr13:33709097	33709097	1.57806094967917e-10
Chr13:33709106	33709106	1.57806094967917e-10
Chr13:33709149	33709149	1.57806094967917e-10
Chr13:33709298	33709298	1.15409764619762e-10
Chr13:33709531	33709531	1.57806094967917e-10
Chr13:33709612	33709612	1.51969048347343e-10
Chr13:33709657	33709657	1.57703623669017e-10
Chr13:33709666	33709666	1.57703623669017e-10
Chr13:33709683	33709683	1.57703623669017e-10
Chr13:33709858	33709858	1.15108191154145e-10
Chr13:33709925	33709925	1.57806094967917e-10
Chr13:33709963	33709963	1.15108191154145e-10
Chr13:33710054	33710054	1.57806094967917e-10
Chr13:33711439	33711439	1.57806094967917e-10
Chr13:33712208	33712208	1.57806094967917e-10
Chr13:33714154	33714154	1.2026271567838e-10
Chr13:33714588	33714588	1.57703623669017e-10
Chr13:33715238	33715238	1.57806094967917e-10
Chr13:33715309	33715309	1.57806094967917e-10
Chr13:33715881	33715881	1.57806094967917e-10
Chr13:33716000	33716000	1.57703623669017e-10
Chr13:33716658	33716658	1.57806094967917e-10
Chr13:33716683	33716683	1.57806094967917e-10
Chr13:33716840	33716840	1.57806094967917e-10
Chr13:33717303	33717303	1.57806094967917e-10
Chr13:33719489	33719489	1.57806094967917e-10
Chr13:33720033	33720033	1.57806094967917e-10
Chr13:33720093	33720093	1.57806094967917e-10
Chr13:33720516	33720516	1.57806094967917e-10
Chr13:33721078	33721078	1.57806094967917e-10
Chr13:33722617	33722617	1.57806094967917e-10
Chr13:33723007	33723007	1.57806094967917e-10
Chr13:33723385	33723385	1.57806094967917e-10
Chr13:33723907	33723907	1.57806094967917e-10
Chr13:33726977	33726977	1.57703623669017e-10
Chr13:33727299	33727299	1.57806094967917e-10
Chr13:33728148	33728148	1.57806094967917e-10
Chr13:33729290	33729290	1.57806094967917e-10
Chr13:33729522	33729522	1.54458667793332e-10
Chr13:33730943	33730943	1.57806094967917e-10
Chr13:33730962	33730962	5.79229916669669e-10
Chr13:33731376	33731376	1.57806094967917e-10
Chr13:33731572	33731572	1.22163469856803e-10
Chr13:33732401	33732401	1.57806094967917e-10
Chr13:33734681	33734681	6.63145353777814e-10
Chr13:33737035	33737035	1.57806094967917e-10
Chr13:33737141	33737141	1.57806094967917e-10
Chr13:33738332	33738332	1.57806094967917e-10
Chr13:33738774	33738774	6.66486555187732e-10
Chr13:33739169	33739169	1.57192242066764e-10
Chr13:33739290	33739290	1.57806094967917e-10
Chr13:33741243	33741243	1.57806094967917e-10
Chr13:33741619	33741619	1.6122440412102e-10
Chr13:33744001	33744001	1.05854431954849e-10
Chr13:33744641	33744641	1.57806094967917e-10
Chr13:33744757	33744757	6.64396384142205e-10
Chr13:33748903	33748903	1.57806094967917e-10
Chr13:33749348	33749348	1.57806094967917e-10
Chr13:33750553	33750553	1.57806094967917e-10
Chr13:33750686	33750686	1.29894997636408e-10
Chr13:33751260	33751260	1.57806094967917e-10
Chr13:33751436	33751436	1.57806094967917e-10
Chr13:33752531	33752531	1.57806094967917e-10
Chr13:33754808	33754808	7.09218446500254e-10
Chr13:33755561	33755561	7.13680618814688e-10
Chr13:33756515	33756515	1.57806094967917e-10
Chr13:33756798	33756798	1.57806094967917e-10
Chr13:33756826	33756826	1.57806094967917e-10
Chr13:33757092	33757092	1.57806094967917e-10
Chr13:33757107	33757107	1.57806094967917e-10
Chr13:33757661	33757661	1.57806094967917e-10
Chr13:33758529	33758529	1.47298466247086e-10
Chr13:33758723	33758723	1.57806094967917e-10
Chr13:33758959	33758959	1.57806094967917e-10
Chr13:33759072	33759072	1.57806094967917e-10
Chr13:33759203	33759203	1.57806094967917e-10
Chr13:33759521	33759521	6.99497291768348e-10
Chr13:33760848	33760848	1.57806094967917e-10
Chr13:33762332	33762332	1.57806094967917e-10
Chr13:33763184	33763184	1.57806094967917e-10
Chr13:33764634	33764634	1.57806094967917e-10
Chr13:33766107	33766107	1.57806094967917e-10
Chr13:33766126	33766126	1.57806094967917e-10
Chr13:33768772	33768772	1.57806094967917e-10
Chr13:33769072	33769072	1.57806094967917e-10
Chr13:33770354	33770354	1.57806094967917e-10
Chr13:33772050	33772050	1.58628211877743e-10
Chr13:33772563	33772563	7.4743167308398e-11
Chr13:33772940	33772940	1.58422290998054e-10
Chr13:33773435	33773435	7.4743167308398e-11
Chr13:33774894	33774894	1.03735018894836e-05
Chr13:33776640	33776640	1.58216631435556e-10
Chr13:33782302	33782302	1.58422290998054e-10
Chr13:33796048	33796048	1.57806094967917e-10
Chr13:33800583	33800583	1.57703623669017e-10
Chr13:33806148	33806148	2.15862618653645e-10
Chr13:33806242	33806242	2.04340052212272e-10
Chr13:33821737	33821737	1.58319428572392e-10
Chr13:33825615	33825615	1.58834394398668e-10
Chr13:33827229	33827229	5.13443422904561e-10
Chr13:33834000	33834000	1.58628211877743e-10
Chr13:33836998	33836998	1.58628211877743e-10
Chr13:33843139	33843139	1.59040838885263e-10
Chr13:33847110	33847110	1.12192392327291e-11
Chr13:33847358	33847358	2.25245189190936e-10
Chr13:33847805	33847805	1.87506523055228e-10
Chr13:33847934	33847934	1.60285025301717e-10
Chr13:33848053	33848053	1.60701864603907e-10
Chr13:33848862	33848862	2.25972009832029e-10
Chr13:33849611	33849611	3.84003464473611e-19
Chr13:33853170	33853170	1.84736283884894e-10
Chr13:33853904	33853904	1.60180980733346e-10
Chr13:33855945	33855945	1.60493312665163e-10
Chr13:33856755	33856755	2.35297300768918e-06
Chr13:33857531	33857531	2.38310492575388e-06
Chr13:33857912	33857912	1.60180980733346e-10
Chr13:33860545	33860545	1.80948481821704e-10
Chr13:33863502	33863502	1.82596211770308e-10
Chr13:33863674	33863674	1.57192242066764e-10
Chr13:33864259	33864259	1.29099381754978e-06
Chr13:33864303	33864303	9.42647055118439e-07
Chr13:33864628	33864628	1.05734840464547e-06
Chr13:33864701	33864701	1.27876069995049e-06
Chr13:33864809	33864809	1.19199910468857e-06
Chr13:33864816	33864816	1.28325460379336e-06
Chr13:33864848	33864848	1.27683938049398e-06
Chr13:33864979	33864979	1.27109207493733e-06
Chr13:33865041	33865041	1.2813267872696e-06
Chr13:33865112	33865112	1.18423653107379e-06
Chr13:33865242	33865242	8.82458443442379e-07
Chr13:33865284	33865284	9.05156328870177e-07
Chr13:33865383	33865383	8.99201363261603e-07
Chr13:33865449	33865449	8.18857687518918e-07
Chr13:33865671	33865671	9.86112704074992e-07
Chr13:33866136	33866136	6.28741804477518e-07
Chr13:33866142	33866142	6.27772173963562e-07
Chr13:33866262	33866262	7.81724233369805e-07
Chr13:33866284	33866284	8.96010492609046e-07
Chr13:33866334	33866334	8.96010492609046e-07
Chr13:33866335	33866335	8.96010492609046e-07
Chr13:33866658	33866658	9.23718510719586e-07
Chr13:33866662	33866662	9.35505480814266e-07
Chr13:33866929	33866929	9.30301475520558e-07
Chr13:33867207	33867207	8.81562028596214e-07
Chr13:33867389	33867389	9.27474690690019e-07
Chr13:33867396	33867396	9.27474690690019e-07
Chr13:33867428	33867428	9.27474690690019e-07
Chr13:33867760	33867760	9.27004364918267e-07
Chr13:33867763	33867763	9.27004364918267e-07
Chr13:33867822	33867822	9.1346441124929e-07
Chr13:33867824	33867824	9.19510321760172e-07
Chr13:33867920	33867920	9.37404788808653e-07
Chr13:33867991	33867991	9.22781757576656e-07
Chr13:33868108	33868108	1.41934205412137e-10
Chr13:33868185	33868185	1.0767313792158e-06
Chr13:33868285	33868285	8.65575768226473e-07
Chr13:33868293	33868293	9.88611009706044e-07
Chr13:33868386	33868386	9.47437244476216e-07
Chr13:33868532	33868532	9.64876795467972e-07
Chr13:33868540	33868540	9.89111401728729e-07
Chr13:33868581	33868581	1.59247545662356e-10
Chr13:33868607	33868607	9.89111401728729e-07
Chr13:33868718	33868718	9.88611009706044e-07
Chr13:33868855	33868855	1.14614785346589e-06
Chr13:33869180	33869180	9.84616640187888e-07
Chr13:33869377	33869377	1.01341915306218e-06
Chr13:33869378	33869378	1.00983878465223e-06
Chr13:33869500	33869500	2.08336490946564e-10
Chr13:33869629	33869629	3.06664201901947e-06
Chr13:33869630	33869630	1.68061394313165e-10
Chr13:33869642	33869642	9.68794022993364e-07
Chr13:33869652	33869652	1.08436120929229e-06
Chr13:33869664	33869664	4.73609557169469e-07
Chr13:33869665	33869665	4.59302102639331e-07
Chr13:33869781	33869781	9.70758375634086e-07
Chr13:33869908	33869908	9.70758375634086e-07
Chr13:33869961	33869961	9.70758375634086e-07
Chr13:33870281	33870281	9.70758375634086e-07
Chr13:33870324	33870324	9.6830353328521e-07
Chr13:33870439	33870439	1.58731270412784e-10
Chr13:33870745	33870745	9.60974823991014e-07
Chr13:33870895	33870895	9.58058322884307e-07
Chr13:33871173	33871173	1.59144159467182e-10
Chr13:33871423	33871423	9.57088051588954e-07
Chr13:33871898	33871898	7.03561978318187e-07
Chr13:33871910	33871910	1.06410833383049e-10
Chr13:33871935	33871935	9.41991494662621e-12
Chr13:33872122	33872122	2.47597824020674e-10
Chr13:33872601	33872601	1.37717787630256e-11
Chr13:33872617	33872617	1.38853025637875e-11
Chr13:33872637	33872637	1.57559897150389e-11
Chr13:33873222	33873222	3.70269338073163e-16
Chr13:33873611	33873611	1.36685144645146e-11
Chr13:33873660	33873660	9.81783667154549e-16
Chr13:33873997	33873997	1.32993639105533e-11
Chr13:33874075	33874075	1.34642567382956e-11
Chr13:33874119	33874119	1.360319623027e-11
Chr13:33874148	33874148	1.360319623027e-11
Chr13:33874207	33874207	1.360319623027e-11
Chr13:33874246	33874246	1.360319623027e-11
Chr13:33874333	33874333	1.360319623027e-11
Chr13:33874410	33874410	1.360319623027e-11
Chr13:33874459	33874459	3.40674406431341e-16
Chr13:33874510	33874510	1.41247632521019e-11
Chr13:33874511	33874511	1.37529467509584e-11
Chr13:33874720	33874720	1.360319623027e-11
Chr13:33874737	33874737	3.2837120982483e-16
Chr13:33874746	33874746	1.360319623027e-11
Chr13:33874867	33874867	1.360319623027e-11
Chr13:33875041	33875041	1.26506797538903e-11
Chr13:33875251	33875251	1.35011707214202e-11
Chr13:33875280	33875280	1.35474526684006e-11
Chr13:33875508	33875508	1.35196648800565e-11
Chr13:33875510	33875510	1.35567276942538e-11
Chr13:33875576	33875576	1.35567276942538e-11
Chr13:33875948	33875948	1.50618847802684e-11
Chr13:33876007	33876007	1.35381838601354e-11
Chr13:33876026	33876026	1.40573094007769e-11
Chr13:33876209	33876209	1.35381838601354e-11
Chr13:33876532	33876532	1.34734759524673e-11
Chr13:33876555	33876555	3.95242141891014e-16
Chr13:33876687	33876687	1.34734759524673e-11
Chr13:33876715	33876715	3.27031531139197e-16
Chr13:33876918	33876918	1.35104147000939e-11
Chr13:33876947	33876947	1.82043077112255e-11
Chr13:33876948	33876948	1.92742625262933e-11
Chr13:33877017	33877017	1.35104147000939e-11
Chr13:33877037	33877037	1.35289212653793e-11
Chr13:33877703	33877703	3.21463484214793e-16
Chr13:33877767	33877767	1.36872331931509e-11
Chr13:33877772	33877772	1.35845901181651e-11
Chr13:33877784	33877784	1.3566008941776e-11
Chr13:33877798	33877798	1.36778706913512e-11
Chr13:33878264	33878264	1.35289212653793e-11
Chr13:33878270	33878270	1.89237998198392e-11
Chr13:33878291	33878291	1.32629906545144e-11
Chr13:33878672	33878672	1.35289212653793e-11
Chr13:33878680	33878680	1.35011707214202e-11
Chr13:33878766	33878766	1.35752964150509e-11
Chr13:33879163	33879163	1.35752964150509e-11
Chr13:33879167	33879167	1.35289212653793e-11
Chr13:33879908	33879908	2.47120052466032e-16
Chr13:33880261	33880261	2.44898632508838e-16
Chr13:33880436	33880436	1.61643631250768e-10
Chr13:33880440	33880440	1.60180980733346e-10
Chr13:33881397	33881397	3.12358930292757e-06
Chr13:33882247	33882247	3.74343819957486e-10
Chr13:33882648	33882648	3.90613808597862e-06
Chr13:33882704	33882704	3.12358930292757e-06
Chr13:33882727	33882727	3.12358930292757e-06
Chr13:33882998	33882998	3.1100107834221e-06
Chr13:33887075	33887075	1.90440489283771e-10
Chr13:33888159	33888159	1.72254098743257e-10
Chr13:33888227	33888227	1.89948398046136e-10
Chr13:33888349	33888349	1.90440489283771e-10
Chr13:33888708	33888708	1.91304648731556e-10
Chr13:33888761	33888761	5.81386691130119e-07
Chr13:33889298	33889298	1.9155225455523e-10
Chr13:33889501	33889501	1.90194288120354e-10
Chr13:33891786	33891786	1.77121836474907e-10
Chr13:33892468	33892468	1.91304648731556e-10
Chr13:33892559	33892559	1.90317349791922e-10
Chr13:33892625	33892625	9.25085267059796e-10
Chr13:33892661	33892661	1.8958014538815e-10
Chr13:33892669	33892669	1.90440489283771e-10
Chr13:33892724	33892724	1.87627884770617e-10
Chr13:33892735	33892735	1.91304648731556e-10
Chr13:33892942	33892942	9.22207013958335e-10
Chr13:33892956	33892956	1.89825569547595e-10
Chr13:33892997	33892997	1.89948398046136e-10
Chr13:33893005	33893005	3.53027634814105e-10
Chr13:33893015	33893015	1.89825569547595e-10
Chr13:33893055	33893055	1.88723600604678e-10
Chr13:33893077	33893077	1.68497990781103e-10
Chr13:33893164	33893164	1.89948398046136e-10
Chr13:33893214	33893214	1.88967940977035e-10
Chr13:33893291	33893291	1.58525218753005e-10
Chr13:33893303	33893303	1.88723600604678e-10
Chr13:33893311	33893311	9.18764641159337e-10
Chr13:33893335	33893335	1.90071304221078e-10
Chr13:33893391	33893391	1.90563706643916e-10
Chr13:33893425	33893425	2.0003048721397e-10
Chr13:33893441	33893441	1.9093382641472e-10
Chr13:33893462	33893462	1.89825569547595e-10
Chr13:33893465	33893465	1.8811409981801e-10
Chr13:33893480	33893480	1.8958014538815e-10
Chr13:33893569	33893569	1.9155225455523e-10
Chr13:33893645	33893645	1.97589651423687e-10
Chr13:33893663	33893663	1.9155225455523e-10
Chr13:33893681	33893681	1.94548065475388e-10
Chr13:33893684	33893684	1.84139372631025e-10
Chr13:33893767	33893767	1.82596211770308e-10
Chr13:33893791	33893791	1.91304648731556e-10
Chr13:33894509	33894509	1.87992430733457e-10
Chr13:33894517	33894517	1.8958014538815e-10
Chr13:33894651	33894651	1.91057355728793e-10
Chr13:33894678	33894678	1.91676174895546e-10
Chr13:33895468	33895468	1.76320351823106e-10
Chr13:33895891	33895891	1.93169344127749e-10
Chr13:33895930	33895930	1.92545813787931e-10
Chr13:33896034	33896034	1.42675397706789e-10
Chr13:33896100	33896100	1.86538387417817e-10
Chr13:33896152	33896152	1.92545813787931e-10
Chr13:33896160	33896160	7.65087871236829e-10
Chr13:33896205	33896205	1.92545813787931e-10
Chr13:33896246	33896246	1.92545813787931e-10
Chr13:33897391	33897391	2.21437375030169e-07
Chr13:33897899	33897899	1.92919695536272e-10
Chr13:33897971	33897971	1.92919695536272e-10
Chr13:33897974	33897974	1.92670362283646e-10
Chr13:33897991	33897991	1.93044480390344e-10
Chr13:33898046	33898046	1.9192425067466e-10
Chr13:33898059	33898059	1.92421343981219e-10
Chr13:33898068	33898068	1.94799773275233e-10
Chr13:33898086	33898086	1.60285025301717e-10
Chr13:33898113	33898113	1.9093382641472e-10
Chr13:33898170	33898170	2.46010881028999e-10
Chr13:33898365	33898365	2.1254637076133e-10
Chr13:33898375	33898375	2.24810193848477e-10
Chr13:33898498	33898498	1.9155225455523e-10
Chr13:33898523	33898523	1.9093382641472e-10
Chr13:33898789	33898789	1.89335031359878e-10
Chr13:33899197	33899197	1.5749887617049e-10
Chr13:33899828	33899828	7.39643007619722e-10
Chr13:33900143	33900143	1.05003890561721e-19
Chr13:33900205	33900205	4.34222530173861e-19
Chr13:33900468	33900468	9.41101812291112e-20
Chr13:33900762	33900762	9.42808196607424e-20
Chr13:33900964	33900964	7.53675301875305e-10
Chr13:33901100	33901100	1.14713935582771e-16
Chr13:33901148	33901148	3.97420409200194e-10
Chr13:33901159	33901159	1.11061283364495e-16
Chr13:33901191	33901191	1.11153491917231e-16
Chr13:33901192	33901192	1.11245775986099e-16
Chr13:33901212	33901212	1.10969150266965e-16
Chr13:33901407	33901407	7.01695161406197e-10
Chr13:33901479	33901479	1.08961189595487e-16
Chr13:33901707	33901707	8.08885490458813e-20
Chr13:33902030	33902030	1.01914958300366e-19
Chr13:33902087	33902087	1.01454842763955e-19
Chr13:33902129	33902129	6.35397447200981e-10
Chr13:33902412	33902412	1.08773954744418e-19
Chr13:33902420	33902420	1.08577403244045e-19
Chr13:33902552	33902552	4.45985401557819e-20
Chr13:33902556	33902556	4.47209123448677e-20
Chr13:33902650	33902650	8.14039105804369e-20
Chr13:33902728	33902728	9.22756144429181e-17
Chr13:33902837	33902837	4.15305455253732e-20
Chr13:33902982	33902982	5.91694007542677e-20
Chr13:33903051	33903051	3.891985344076e-20
Chr13:33903159	33903159	3.86360626994591e-20
Chr13:33903248	33903248	3.891985344076e-20
Chr13:33903356	33903356	5.50611978112237e-20
Chr13:33903731	33903731	5.79958261015201e-20
Chr13:33903757	33903757	1.61958750712141e-10
Chr13:33903775	33903775	7.66014592918187e-20
Chr13:33903823	33903823	6.59963323922424e-20
Chr13:33903826	33903826	7.38019568934075e-20
Chr13:33903900	33903900	7.07813450795528e-20
Chr13:33903954	33903954	7.50183259396062e-20
Chr13:33904397	33904397	6.4994326625336e-10
Chr13:33904398	33904398	4.95349655775537e-20
Chr13:33904470	33904470	6.07523312309049e-20
Chr13:33904875	33904875	1.86417714515408e-10
Chr13:33904952	33904952	7.92897520539747e-20
Chr13:33905084	33905084	8.20712911749113e-20
Chr13:33905409	33905409	8.19968714366917e-20
Chr13:33905553	33905553	7.77222074390342e-20
Chr13:33905579	33905579	7.73702430805707e-20
Chr13:33905714	33905714	7.77927900500851e-20
Chr13:33905742	33905742	7.71598214061006e-20
Chr13:33906080	33906080	8.51034783262688e-20
Chr13:33906186	33906186	8.00125669677729e-20
Chr13:33906254	33906254	8.04493791538786e-20
Chr13:33906270	33906270	8.04493791538786e-20
Chr13:33906291	33906291	1.01971600505378e-10
Chr13:33906322	33906322	8.05955065308484e-20
Chr13:33906351	33906351	8.0522410067473e-20
Chr13:33906357	33906357	8.0522410067473e-20
Chr13:33906408	33906408	5.18084619638909e-07
Chr13:33906449	33906449	7.93617420378924e-20
Chr13:33906522	33906522	8.02306791310492e-20
Chr13:33906772	33906772	7.48822009084824e-20
Chr13:33906787	33906787	1.79199184009617e-10
Chr13:33906800	33906800	7.49502328673585e-20
Chr13:33906841	33906841	7.27371238747531e-20
Chr13:33906864	33906864	7.27371238747531e-20
Chr13:33907153	33907153	1.13700886778677e-19
Chr13:33907174	33907174	1.12575983300936e-19
Chr13:33907178	33907178	1.06807485927591e-06
Chr13:33907470	33907470	7.76516881492466e-20
Chr13:33907530	33907530	7.77222074390342e-20
Chr13:33907598	33907598	7.71598214061006e-20
Chr13:33907649	33907649	9.7970581800516e-11
Chr13:33907675	33907675	7.70198547502341e-20
Chr13:33907881	33907881	1.13240740577775e-10
Chr13:33907971	33907971	7.82176186133602e-20
Chr13:33908295	33908295	7.17526459195312e-20
Chr13:33908299	33908299	7.66710354726774e-20
Chr13:33908806	33908806	8.08151898013907e-20
Chr13:33908898	33908898	7.74405096462648e-20
Chr13:33908917	33908917	7.76516881492466e-20
Chr13:33908994	33908994	8.0522410067473e-20
Chr13:33909019	33909019	9.59029541458536e-07
Chr13:33910048	33910048	4.81298402643949e-07
Chr13:33910205	33910205	5.83995075555215e-10
Chr13:33910731	33910731	1.60285025301717e-10
Chr13:33911034	33911034	8.2136487033944e-07
Chr13:33911165	33911165	5.83627170391405e-10
Chr13:33911333	33911333	1.57192242066764e-10
Chr13:33911415	33911415	6.03061437934842e-10
Chr13:33911683	33911683	6.04963067638935e-10
Chr13:33911799	33911799	5.24835847285581e-07
Chr13:33912866	33912866	5.31264407019875e-10
Chr13:33913142	33913142	5.32271971678951e-10
Chr13:33913413	33913413	1.01504472794745e-10
Chr13:33914125	33914125	1.01437911335728e-10
Chr13:33914891	33914891	1.01437911335728e-10
Chr13:33918222	33918222	1.5627583706681e-10
Chr13:33922594	33922594	1.5627583706681e-10
Chr13:33925611	33925611	1.55667804009529e-10
Chr13:33926411	33926411	7.94740566509007e-11
Chr13:33927668	33927668	5.42793317141412e-10
Chr13:33928377	33928377	1.56174337245491e-10
Chr13:33947358	33947358	4.28724627714798e-13
Chr13:33949080	33949080	4.16375316190762e-13
Chr13:33953759	33953759	4.76564155065913e-08
Chr13:33957149	33957149	1.68305295595356e-06
Chr13:33957564	33957564	4.29665196819617e-13
Chr13:33958896	33958896	1.58097519791366e-06
Chr13:33963945	33963945	4.31552420147393e-13
Chr13:33969859	33969859	2.17935663635596e-08
Chr13:33975423	33975423	1.07131317294515e-06
Chr13:33975763	33975763	4.52361568218656e-08
Chr13:33977355	33977355	3.05284780149011e-08
Chr13:33977513	33977513	2.97246701837683e-08
Chr13:33977857	33977857	6.4824825886225e-08
Chr13:33978006	33978006	3.05631464402994e-08
Chr13:33978296	33978296	1.01137173426157e-06
Chr13:33978320	33978320	9.30773412365187e-07
Chr13:33979612	33979612	1.01086050225295e-06
Chr13:33982262	33982262	1.00932829882797e-06
Chr13:33982521	33982521	3.05284780149011e-08
Chr13:33984768	33984768	1.97157957885893e-06
Chr13:33990540	33990540	3.60159911056155e-08
Chr13:33990742	33990742	7.2588572870141e-07
Chr13:33990888	33990888	5.61622940357691e-07
Chr13:33991535	33991535	5.38872478325681e-07
Chr13:33992376	33992376	1.00932829882797e-06
Chr13:33992446	33992446	6.48107267293252e-07
Chr13:33992549	33992549	1.00677959482886e-06
Chr13:33992801	33992801	6.30361065064122e-07
Chr13:33992853	33992853	6.80153992093388e-07
Chr13:33992898	33992898	1.07593906362903e-12
Chr13:33993148	33993148	6.5077695879663e-07
Chr13:33993477	33993477	6.50108543694774e-07
Chr13:33994289	33994289	6.48440400391251e-07
Chr13:33994974	33994974	6.48773698572072e-07
Chr13:33995106	33995106	7.17022335046869e-07
Chr13:33995516	33995516	6.27772173963562e-07
Chr13:33995899	33995899	7.75365263306721e-07
Chr13:33996151	33996151	5.27319156909701e-08
Chr13:33996403	33996403	7.20702665105971e-07
Chr13:33996660	33996660	6.5077695879663e-07
Chr13:33997709	33997709	5.95649313921169e-07
Chr13:33997865	33997865	7.75761234254237e-07
Chr13:33998317	33998317	2.7559785152212e-08
Chr13:33999248	33999248	2.13851619481233e-08
Chr13:33999491	33999491	8.19692594707361e-07
Chr13:33999744	33999744	3.27517371230129e-08
Chr13:34000960	34000960	4.12323333154326e-08
Chr13:34001073	34001073	4.49326851493225e-08
Chr13:34001465	34001465	4.14881995962811e-08
Chr13:34002594	34002594	4.12555304915005e-08
Chr13:34003276	34003276	4.1511536388491e-08
Chr13:34004528	34004528	8.80666490953305e-07
Chr13:34005777	34005777	3.91514631302859e-08
Chr13:34005845	34005845	3.11760652760331e-08
Chr13:34006142	34006142	9.49841122101606e-07
Chr13:34006361	34006361	7.07885112186749e-10
Chr13:34006588	34006588	3.11937513638178e-08
Chr13:34008111	34008111	3.11937513638178e-08
Chr13:34008708	34008708	4.97463708989837e-10
Chr13:34008831	34008831	2.86956903002218e-08
Chr13:34009398	34009398	8.10966827407824e-07
Chr13:34009839	34009839	6.60883043390656e-07
Chr13:34010302	34010302	1.89987406117697e-08
Chr13:34010950	34010950	1.44819226474074e-08
Chr13:34011044	34011044	1.96996742030202e-08
Chr13:34011111	34011111	1.82798924037999e-08
Chr13:34011533	34011533	6.22625112442939e-07
Chr13:34011955	34011955	5.54216540541131e-10
Chr13:34012383	34012383	7.4089320486573e-07
Chr13:34012777	34012777	7.72598915059437e-07
Chr13:34013809	34013809	8.14695426988231e-07
Chr13:34014027	34014027	1.02196116263577e-09
Chr13:34014419	34014419	2.37609818950318e-08
Chr13:34014538	34014538	2.6347179177679e-08
Chr13:34014562	34014562	8.29353171260093e-07
Chr13:34014618	34014618	2.49859790598e-08
Chr13:34014652	34014652	8.27665227910741e-07
Chr13:34014750	34014750	2.49574692427666e-08
Chr13:34015415	34015415	1.32704357355286e-06
Chr13:34016759	34016759	8.92377138358961e-07
Chr13:34017158	34017158	2.71857818756711e-08
Chr13:34017601	34017601	8.14482502995009e-10
Chr13:34017769	34017769	8.85575487718477e-10
Chr13:34017930	34017930	8.8006736034917e-10
Chr13:34019001	34019001	1.33037809635371e-12
Chr13:34019336	34019336	8.76778543124699e-10
Chr13:34020709	34020709	9.35979960040755e-07
Chr13:34020806	34020806	8.75138634229589e-10
Chr13:34020844	34020844	9.35505480814266e-07
Chr13:34020877	34020877	8.8006736034917e-10
Chr13:34021657	34021657	8.76778543124699e-10
Chr13:34022423	34022423	1.87666020562649e-06
Chr13:34025738	34025738	7.16608190418037e-08
Chr13:34026468	34026468	7.16608190418037e-08
Chr13:34026560	34026560	6.43946711481332e-08
Chr13:34028859	34028859	1.35977321210147e-09
Chr13:34029254	34029254	1.84475091520954e-09
Chr13:34030685	34030685	1.36061288633077e-09
Chr13:34030794	34030794	1.35245634908798e-12
Chr13:34032732	34032732	1.49600506749649e-06
Chr13:34032927	34032927	1.22413649270211e-09
Chr13:34034006	34034006	7.15420208831587e-08
Chr13:34035276	34035276	1.34059957020148e-09
Chr13:34037307	34037307	1.18461604846439e-09
Chr13:34037590	34037590	7.19785493930705e-08
Chr13:34037919	34037919	1.0450852128593e-09
Chr13:34038063	34038063	1.23402485936741e-09
Chr13:34040034	34040034	8.30417005599559e-10
Chr13:34043030	34043030	7.98347000919588e-10
Chr13:34043032	34043032	8.01348458401237e-10
Chr13:34043044	34043044	1.09016456277857e-09
Chr13:34043349	34043349	1.70578889072821e-08
Chr13:34043488	34043488	1.35536250562653e-12
Chr13:34043577	34043577	8.07384441707629e-10
Chr13:34043590	34043590	5.67915655464915e-08
Chr13:34045042	34045042	1.03281797358268e-09
Chr13:34045144	34045144	1.35439310636792e-12
Chr13:34045682	34045682	1.27042925326014e-09
Chr13:34046015	34046015	7.03255609775837e-08
Chr13:34046356	34046356	7.04813898929673e-08
Chr13:34046497	34046497	7.05203993703969e-08
Chr13:34046773	34046773	7.07157607907562e-08
Chr13:34046848	34046848	6.04102041759582e-08
Chr13:34046882	34046882	6.76894809417733e-08
Chr13:34046894	34046894	1.17002840162628e-09
Chr13:34047015	34047015	6.85573524632073e-08
Chr13:34047049	34047049	7.14629281522646e-08
Chr13:34047063	34047063	7.15420208831587e-08
Chr13:34047288	34047288	7.12655668305765e-08
Chr13:34047313	34047313	1.18535006826402e-09
Chr13:34047354	34047354	7.15420208831587e-08
Chr13:34047430	34047430	7.15420208831587e-08
Chr13:34047442	34047442	7.15420208831587e-08
Chr13:34047662	34047662	9.4634191175074e-08
Chr13:34048086	34048086	9.86979120038593e-10
Chr13:34048106	34048106	8.10475393418456e-08
Chr13:34048108	34048108	5.64760805542204e-08
Chr13:34048110	34048110	7.66572569605178e-08
Chr13:34048119	34048119	7.66995739782996e-08
Chr13:34048361	34048361	7.14629281522646e-08
Chr13:34048556	34048556	6.58758951551081e-08
Chr13:34048724	34048724	6.09837851849191e-08
Chr13:34048804	34048804	9.72346951803484e-10
Chr13:34048824	34048824	6.09837851849191e-08
Chr13:34049130	34049130	6.49327989313849e-08
Chr13:34049145	34049145	6.47170268560948e-08
Chr13:34049175	34049175	4.90277089308444e-10
Chr13:34049180	34049180	2.98038561760634e-10
Chr13:34049397	34049397	6.02425014098321e-08
Chr13:34049424	34049424	7.11080581419824e-08
Chr13:34049485	34049485	7.11080581419824e-08
Chr13:34049546	34049546	1.82814977672912e-06
Chr13:34049557	34049557	5.35326050731389e-08
Chr13:34049602	34049602	7.0950886801206e-08
Chr13:34049894	34049894	1.47600368687135e-09
Chr13:34050060	34050060	6.09498995005458e-08
Chr13:34050104	34050104	9.59717560926723e-10
Chr13:34050353	34050353	5.12224359214496e-08
Chr13:34050359	34050359	5.13083705255091e-08
Chr13:34050540	34050540	6.98214192275376e-08
Chr13:34050597	34050597	5.59998634750676e-15
Chr13:34050786	34050786	6.98214192275376e-08
Chr13:34050864	34050864	6.98214192275376e-08
Chr13:34050924	34050924	6.94744514048981e-08
Chr13:34050926	34050926	6.94744514048981e-08
Chr13:34051026	34051026	6.68322603641705e-08
Chr13:34051080	34051080	1.15776677450652e-09
Chr13:34051230	34051230	6.90144257430512e-08
Chr13:34051815	34051815	1.34252292460507e-19
Chr13:34051895	34051895	1.22776312344185e-19
Chr13:34051993	34051993	2.12683548298716e-10
Chr13:34052042	34052042	1.47184993571294e-19
Chr13:34052069	34052069	1.03401236371313e-19
Chr13:34052093	34052093	6.67811318062661e-20
Chr13:34052096	34052096	5.57680845640987e-20
Chr13:34052108	34052108	8.43352046646998e-20
Chr13:34052133	34052133	1.11361362492809e-19
Chr13:34052300	34052300	1.63100320108202e-19
Chr13:34052336	34052336	8.03035137436897e-20
Chr13:34052685	34052685	1.6368861319212e-19
Chr13:34052722	34052722	2.13766610793165e-19
Chr13:34052757	34052757	1.40698492120185e-19
Chr13:34052801	34052801	1.59327036966421e-19
Chr13:34052833	34052833	1.62221797309098e-19
Chr13:34052851	34052851	1.3843321533888e-19
Chr13:34052870	34052870	2.14336442382401e-10
Chr13:34052878	34052878	1.53689850542061e-19
Chr13:34052996	34052996	1.80714812637566e-19
Chr13:34053013	34053013	1.84490212880623e-19
Chr13:34053022	34053022	1.82674957936812e-19
Chr13:34053191	34053191	1.6636199632406e-19
Chr13:34053236	34053236	1.60767976492145e-19
Chr13:34053248	34053248	1.60767976492145e-19
Chr13:34053308	34053308	1.64131209126505e-19
Chr13:34053315	34053315	1.59327036966421e-19
Chr13:34053402	34053402	1.6368861319212e-19
Chr13:34053407	34053407	1.63100320108202e-19
Chr13:34053466	34053466	1.39687213616827e-19
Chr13:34053475	34053475	1.39058817070434e-19
Chr13:34053512	34053512	1.40065598185905e-19
Chr13:34053519	34053519	1.651685389085e-19
Chr13:34053588	34053588	8.31202066041935e-20
Chr13:34053589	34053589	8.36496238333332e-20
Chr13:34053675	34053675	1.54244578243719e-19
Chr13:34053679	34053679	1.54522683883297e-19
Chr13:34053702	34053702	1.94011622320942e-19
Chr13:34053781	34053781	1.44555661440437e-19
Chr13:34053938	34053938	8.55073805223714e-07
Chr13:34053942	34053942	8.54638898135166e-07
Chr13:34053943	34053943	8.54638898135166e-07
Chr13:34053994	34053994	1.66961917820917e-19
Chr13:34054053	34054053	1.69993754231373e-19
Chr13:34054059	34054059	1.52723818767908e-19
Chr13:34054118	34054118	1.84656117562783e-19
Chr13:34054136	34054136	1.68677673140242e-11
Chr13:34054192	34054192	1.68471094097185e-19
Chr13:34054221	34054221	7.63966458251823e-07
Chr13:34054614	34054614	1.80552408837955e-19
Chr13:34054666	34054666	7.80129795756314e-07
Chr13:34054759	34054759	1.73860180133731e-19
Chr13:34054883	34054883	9.4026071602224e-07
Chr13:34054896	34054896	9.38831706490404e-07
Chr13:34055023	34055023	2.47848957366117e-19
Chr13:34055059	34055059	2.44540599511025e-19
Chr13:34055088	34055088	2.44540599511025e-19
Chr13:34055249	34055249	1.97174023117912e-19
Chr13:34055369	34055369	8.13450728953826e-07
Chr13:34055578	34055578	3.08866032187589e-19
Chr13:34055680	34055680	1.28561538971348e-19
Chr13:34055686	34055686	1.28445553766744e-19
Chr13:34055766	34055766	2.14474748812414e-10
Chr13:34055928	34055928	1.81417773047881e-10
Chr13:34056020	34056020	1.06920830559195e-19
Chr13:34056160	34056160	1.59757973018557e-19
Chr13:34056445	34056445	9.12556094753105e-20
Chr13:34056464	34056464	9.12556094753105e-20
Chr13:34056485	34056485	9.12556094753105e-20
Chr13:34056534	34056534	1.05958074712525e-19
Chr13:34056581	34056581	2.13095600230541e-10
Chr13:34056669	34056669	7.39379104223479e-07
Chr13:34056710	34056710	1.13906605336087e-19
Chr13:34056728	34056728	1.13700886778677e-19
Chr13:34057026	34057026	1.05618155242509e-09
Chr13:34057170	34057170	8.13973485797928e-10
Chr13:34057217	34057217	7.03899770050773e-10
Chr13:34057534	34057534	8.02351388882954e-10
Chr13:34057539	34057539	7.67486627856096e-10
Chr13:34057763	34057763	8.95574996381992e-10
Chr13:34057775	34057775	3.71967290032172e-10
Chr13:34057804	34057804	7.88421154766157e-10
Chr13:34057805	34057805	7.88914574363572e-10
Chr13:34057829	34057829	7.80078949309542e-10
Chr13:34057886	34057886	5.49978789807837e-11
Chr13:34057991	34057991	8.3249509759131e-10
Chr13:34058045	34058045	5.20303354672957e-10
Chr13:34058133	34058133	7.65087871236829e-10
Chr13:34058828	34058828	2.29856964891419e-08
Chr13:34058836	34058836	8.03858081468103e-10
Chr13:34058925	34058925	7.35944328181104e-10
Chr13:34059051	34059051	3.65279636222906e-08
Chr13:34059123	34059123	9.43714709592813e-10
Chr13:34059604	34059604	2.94223010120972e-08
Chr13:34059620	34059620	2.72943542019918e-08
Chr13:34060314	34060314	4.16050109505274e-08
Chr13:34060553	34060553	4.66526906130835e-08
Chr13:34061171	34061171	4.85610275621508e-11
Chr13:34063301	34063301	1.4741861556736e-09
Chr13:34063562	34063562	2.47587829893977e-08
Chr13:34063833	34063833	4.10818357622642e-15
Chr13:34064102	34064102	1.85815493545626e-10
Chr13:34064329	34064329	2.75284284082589e-08
Chr13:34064573	34064573	2.74189522964395e-08
Chr13:34065187	34065187	2.74189522964395e-08
Chr13:34065518	34065518	5.58821960318677e-11
Chr13:34066997	34066997	3.86691659726181e-08
Chr13:34068417	34068417	3.2975046280736e-08
Chr13:34068418	34068418	3.29377257585617e-08
Chr13:34068892	34068892	3.08243803379356e-08
Chr13:34069444	34069444	4.72312677907761e-08
Chr13:34069946	34069946	3.07719607942313e-08
Chr13:34070123	34070123	1.89629610585979e-09
Chr13:34074216	34074216	1.01335322677721e-11
Chr13:34079391	34079391	7.12708277426004e-11
Chr13:34080239	34080239	7.13179562152924e-11
Chr13:34081250	34081250	1.50618847802684e-11
Chr13:34084622	34084622	7.12708277426004e-11
Chr13:34084685	34084685	7.13651151763081e-11
Chr13:34088042	34088042	2.73337653909046e-10
Chr13:34090951	34090951	6.14062882882783e-11
Chr13:34094918	34094918	5.77694453451692e-11
Chr13:34097618	34097618	2.54700012540679e-10
Chr13:34099347	34099347	2.98611522926899e-10
Chr13:34100758	34100758	1.63437265931757e-10
Chr13:34101979	34101979	5.83476827888941e-11
Chr13:34102097	34102097	5.86583878950922e-11
Chr13:34106227	34106227	1.43233773892425e-10
Chr13:34107633	34107633	5.9088252276041e-11
Chr13:34108092	34108092	5.96794019986995e-11
Chr13:34108684	34108684	2.5982295013729e-10
Chr13:34109166	34109166	2.7176400173965e-10
Chr13:34118312	34118312	4.33959354298172e-08
Chr13:34118708	34118708	4.33959354298172e-08
Chr13:34120150	34120150	4.33472214164311e-08
Chr13:34122676	34122676	1.4435694291869e-10
Chr13:34122959	34122959	4.3225668311695e-08
Chr13:34124325	34124325	1.48163377379022e-10
Chr13:34124851	34124851	1.12502084571512e-10
Chr13:34125165	34125165	1.39915283014165e-10
Chr13:34134318	34134318	1.42861286234718e-10
Chr13:34137845	34137845	2.97370607852482e-11
Chr13:34138207	34138207	3.84085293167953e-08
Chr13:34139690	34139690	1.31858428809487e-10
Chr13:34141087	34141087	1.79031135839066e-12
Chr13:34150126	34150126	1.8354630821819e-12
Chr13:34153270	34153270	1.8354630821819e-12
Chr13:34156810	34156810	1.02461038300351e-12
Chr13:34166688	34166688	6.10003751703382e-11
Chr13:34166758	34166758	4.96878537586168e-12
Chr13:34166961	34166961	6.36443101302877e-11
Chr13:34167094	34167094	4.96531774479766e-12
Chr13:34167818	34167818	2.20928522988976e-12
Chr13:34169827	34169827	2.20459094114122e-12
Chr13:34170740	34170740	6.1121872636239e-11
Chr13:34170985	34170985	5.04215664389876e-12
Chr13:34171694	34171694	7.44967772339075e-11
Chr13:34171868	34171868	5.00708639854355e-12
Chr13:34172450	34172450	2.21085217125256e-12
Chr13:34172570	34172570	5.04215664389876e-12
Chr13:34173875	34173875	6.05167440545441e-11
Chr13:34174366	34174366	4.97225538162352e-12
Chr13:34175221	34175221	4.97225538162352e-12
Chr13:34175673	34175673	4.97225538162352e-12
Chr13:34175742	34175742	6.0116585849308e-11
Chr13:34176637	34176637	5.04567688785469e-12
Chr13:34177042	34177042	5.82315840435226e-11
Chr13:34178288	34178288	4.97225538162352e-12
Chr13:34178447	34178447	2.35067038688349e-06
Chr13:34178595	34178595	4.948015154271e-12
Chr13:34178722	34178722	6.75864242046196e-12
Chr13:34180134	34180134	2.04196217157852e-12
Chr13:34180261	34180261	5.00359255802972e-12
Chr13:34182262	34182262	4.94111068531518e-12
Chr13:34182347	34182347	5.00359255802972e-12
Chr13:34182348	34182348	2.22658168315648e-12
Chr13:34182842	34182842	2.22027674517325e-12
Chr13:34182957	34182957	6.44079036497869e-11
Chr13:34183347	34183347	5.00708639854355e-12
Chr13:34183736	34183736	5.8735104303719e-12
Chr13:34184603	34184603	4.93421566433352e-12
Chr13:34184804	34184804	2.3050699181508e-06
Chr13:34186407	34186407	4.97920252361248e-12
Chr13:34186484	34186484	5.00359255802972e-12
Chr13:34187951	34187951	4.98267966302831e-12
Chr13:34188059	34188059	5.00359255802972e-12
Chr13:34188103	34188103	2.21870324987413e-12
Chr13:34188475	34188475	3.64362873322166e-12
Chr13:34188759	34188759	4.91015731102282e-12
Chr13:34188762	34188762	4.96878537586168e-12
Chr13:34189526	34189526	4.96185248683973e-12
Chr13:34190294	34190294	4.93766199461942e-12
Chr13:34190333	34190333	4.94111068531518e-12
Chr13:34190886	34190886	4.72508779451659e-12
Chr13:34191600	34191600	5.00359255802972e-12
Chr13:34192156	34192156	4.82516997079031e-12
Chr13:34192743	34192743	4.88962744936431e-12
Chr13:34192745	34192745	4.88962744936431e-12
Chr13:34192941	34192941	4.97572776367578e-12
Chr13:34193396	34193396	8.21915035598759e-11
Chr13:34193920	34193920	5.250364804488e-12
Chr13:34193951	34193951	4.97920252361248e-12
Chr13:34194231	34194231	4.97920252361248e-12
Chr13:34194923	34194923	4.97920252361248e-12
Chr13:34195068	34195068	4.96185248683973e-12
Chr13:34195482	34195482	4.4245234300083e-10
Chr13:34196167	34196167	4.99312537411519e-12
Chr13:34196406	34196406	8.9418384211479e-11
Chr13:34196407	34196407	8.30079065184919e-11
Chr13:34197006	34197006	5.13447044773681e-12
Chr13:34197479	34197479	5.11302126663866e-12
Chr13:34197628	34197628	5.04919954179134e-12
Chr13:34198122	34198122	7.86397819497402e-11
Chr13:34200080	34200080	5.14163976285547e-12
Chr13:34200154	34200154	7.87955531248296e-11
Chr13:34200448	34200448	5.12016121274763e-12
Chr13:34200860	34200860	4.97920252361248e-12
Chr13:34201117	34201117	2.53311167949608e-13
Chr13:34201512	34201512	7.89516261252097e-11
Chr13:34202098	34202098	5.13088946704538e-12
Chr13:34202223	34202223	5.095214087904e-12
Chr13:34202411	34202411	2.33318549012745e-12
Chr13:34202720	34202720	4.98615918351928e-12
Chr13:34204066	34204066	5.15600785406633e-12
Chr13:34205059	34205059	2.32000180848955e-12
Chr13:34205133	34205133	4.74162562405354e-12
Chr13:34205503	34205503	9.91269440571763e-12
Chr13:34205526	34205526	5.02108569940372e-12
Chr13:34205922	34205922	5.1165900184427e-12
Chr13:34206768	34206768	5.24304686038692e-12
Chr13:34207115	34207115	7.81227172362623e-11
Chr13:34208099	34208099	5.11302126663866e-12
Chr13:34208438	34208438	5.1165900184427e-12
Chr13:34211129	34211129	3.64107066387656e-12
Chr13:34211367	34211367	2.18281334905254e-12
Chr13:34211456	34211456	3.5228080358198e-12
Chr13:34211845	34211845	3.63085599017043e-12
Chr13:34212225	34212225	2.9522499880039e-12
Chr13:34212427	34212427	3.50059575721575e-12
Chr13:34213751	34213751	3.40831546163598e-12
Chr13:34213861	34213861	3.59532549308983e-12
Chr13:34214146	34214146	2.3403353496026e-06
Chr13:34214269	34214269	4.79053836670919e-07
Chr13:34214468	34214468	2.30852606550588e-12
Chr13:34214907	34214907	2.44825520804267e-12
Chr13:34215224	34215224	2.2987340578226e-12
Chr13:34215481	34215481	2.43960785379181e-12
Chr13:34215578	34215578	2.44652333478931e-12
Chr13:34215879	34215879	1.76877560902247e-12
Chr13:34215939	34215939	2.36814338657208e-12
Chr13:34215997	34215997	2.36982080497751e-12
Chr13:34216170	34216170	1.75622649467951e-12
Chr13:34216748	34216748	2.45345804810061e-12
Chr13:34217106	34217106	1.47601071268053e-06
Chr13:34217142	34217142	2.29710602344627e-12
Chr13:34218268	34218268	2.46311191532525e-13
Chr13:34218479	34218479	2.29222870529592e-12
Chr13:34218693	34218693	2.33461253557233e-06
Chr13:34219168	34219168	2.32164576286707e-12
Chr13:34219562	34219562	2.47788175715715e-12
Chr13:34219637	34219637	2.14292785460236e-12
Chr13:34219754	34219754	2.44825520804267e-12
Chr13:34220158	34220158	5.62128269920042e-14
Chr13:34220945	34220945	9.96117620530466e-09
Chr13:34221045	34221045	2.30525752419025e-12
Chr13:34221523	34221523	2.45693263324801e-12
Chr13:34222260	34222260	2.30689122685941e-12
Chr13:34222715	34222715	2.45693263324801e-12
Chr13:34222800	34222800	2.46215356504447e-12
Chr13:34224409	34224409	2.31179915382799e-12
Chr13:34225131	34225131	2.31179915382799e-12
Chr13:34226071	34226071	2.31507679535582e-12
Chr13:34226240	34226240	2.31507679535582e-12
Chr13:34226694	34226694	2.91912597472511e-12
Chr13:34226797	34226797	4.72577314170651e-08
Chr13:34227347	34227347	2.46738538146219e-12
Chr13:34227380	34227380	2.31671732551138e-12
Chr13:34227578	34227578	2.49370851275179e-12
Chr13:34228023	34228023	4.82200572014369e-08
Chr13:34228030	34228030	2.4708793170656e-12
Chr13:34228834	34228834	2.37990982418433e-12
Chr13:34229311	34229311	2.31835899629689e-12
Chr13:34229357	34229357	2.31835899629689e-12
Chr13:34230077	34230077	2.31835899629689e-12
Chr13:34230642	34230642	2.32000180848955e-12
Chr13:34231600	34231600	2.31835899629689e-12
Chr13:34231764	34231764	9.47134391652432e-09
Chr13:34231975	34231975	2.31507679535582e-12
Chr13:34232256	34232256	9.48802977545e-09
Chr13:34232840	34232840	2.31507679535582e-12
Chr13:34233088	34233088	2.32493710129047e-12
Chr13:34233126	34233126	8.31267294252193e-09
Chr13:34233238	34233238	7.07156397805849e-09
Chr13:34234920	34234920	6.95127984865033e-09
Chr13:34235507	34235507	6.67936971855926e-12
Chr13:34235857	34235857	2.31507679535582e-12
Chr13:34236304	34236304	2.36646713313347e-12
Chr13:34236335	34236335	3.22940552062368e-07
Chr13:34236446	34236446	2.36814338657208e-12
Chr13:34236776	34236776	2.30689122685941e-12
Chr13:34236815	34236815	7.08831299026677e-09
Chr13:34238504	34238504	2.30525752419025e-12
Chr13:34239143	34239143	2.30689122685941e-12
Chr13:34239356	34239356	2.30036322431336e-12
Chr13:34239601	34239601	6.66513222818119e-09
Chr13:34240129	34240129	3.24453036083676e-12
Chr13:34240317	34240317	2.31507679535582e-12
Chr13:34240467	34240467	2.37990982418433e-12
Chr13:34240666	34240666	6.65724001988766e-09
Chr13:34242098	34242098	2.31179915382799e-12
Chr13:34242439	34242439	7.23652255313092e-09
Chr13:34243493	34243493	2.3849701252296e-12
Chr13:34243762	34243762	2.30199352369009e-12
Chr13:34244146	34244146	2.2987340578226e-12
Chr13:34244336	34244336	6.88984737827906e-09
Chr13:34244800	34244800	2.2987340578226e-12
Chr13:34244926	34244926	2.30199352369009e-12
Chr13:34245098	34245098	2.30199352369009e-12
Chr13:34245385	34245385	2.3731791398632e-12
Chr13:34246738	34246738	2.32000180848955e-12
Chr13:34247236	34247236	2.31835899629689e-12
Chr13:34247270	34247270	2.32000180848955e-12
Chr13:34247534	34247534	2.48842193876968e-12
Chr13:34248597	34248597	2.43443383279781e-12
Chr13:34248756	34248756	2.39342742947398e-12
Chr13:34249239	34249239	8.64896966228699e-15
Chr13:34250629	34250629	1.02451913720728e-08
Chr13:34255894	34255894	5.37256688669969e-12
Chr13:34256529	34256529	2.11672093277379e-11
Chr13:34256769	34256769	3.48330777077186e-10
Chr13:34263007	34263007	3.26358979636254e-07
Chr13:34263610	34263610	2.44825520804267e-12
Chr13:34263619	34263619	5.43281602139481e-12
Chr13:34267621	34267621	1.09522545856982e-10
Chr13:34268436	34268436	1.09450846813283e-10
Chr13:34268466	34268466	5.43281602139481e-12
Chr13:34269132	34269132	2.85598243728417e-12
Chr13:34270573	34270573	2.42927057857063e-12
Chr13:34270770	34270770	1.06970094571314e-10
Chr13:34271280	34271280	6.12436068755963e-11
Chr13:34272435	34272435	2.5203071142106e-12
Chr13:34273311	34273311	1.18313518206234e-10
Chr13:34273675	34273675	2.44479266355488e-12
Chr13:34274330	34274330	2.43271155283324e-12
Chr13:34274724	34274724	1.40471445470633e-07
Chr13:34276015	34276015	1.96560601695286e-07
Chr13:34278991	34278991	1.95720359210491e-07
Chr13:34279969	34279969	2.32564188679677e-07
Chr13:34285478	34285478	2.45867173581533e-12
Chr13:34286668	34286668	6.44784998616611e-07
Chr13:34287166	34287166	2.46041204614018e-12
Chr13:34291954	34291954	2.46185463175703e-07
Chr13:34292146	34292146	1.805667778917e-12
Chr13:34298595	34298595	3.11574650112893e-07
Chr13:34301744	34301744	2.46389629335075e-12
Chr13:34303601	34303601	2.46738538146219e-12
[truncated: 25 more rows]
